# Supplementary material for: Lipidomic signatures in patients with early-onset and late-onset Preeclampsia
Source: Metabolomics. 2024 Jun 16;20(4):65. doi: 10.1007/s11306-024-02134-x (PMC11180640; doi:10.1007/s11306-024-02134-x)
Supplement: Supplementary file 2 — Supplementary Material 2 [file 11306_2024_2134_MOESM2_ESM.xlsx]

## Sheet: Table S2
Lipids	Module Colors
SHexCer(d44:0)	turquoise
SHexCer(d39:3)	turquoise
SHexCer(d37:3)	turquoise
PC(14:0e/18:0)	turquoise
PC(14:0e/24:4)	turquoise
PC(16:0e/26:4)	turquoise
PC(14:0e/18:2)	turquoise
PC(14:0e/20:0)	turquoise
PC(18:1e/26:4)	turquoise
PC(14:0e/20:1)	turquoise
PC(14:0e/22:5)	turquoise
PC(18:2e/26:4)	turquoise
PC(16:1e/26:2)	turquoise
PC(14:0e/26:4)	turquoise
PC(14:1e/23:0)	turquoise
PC(20:3e/26:2)	turquoise
PC(14:0e/26:2)	turquoise
PC(16:1e/26:4)	turquoise
TAG(18:1/18:1/18:1)	turquoise
PC(14:0e/19:1)	turquoise
PC(14:0e/18:1)	turquoise
PC(14:1e/26:2)	turquoise
SM(d14:3/29:1)	turquoise
PC(16:2e/23:0)	turquoise
PC(14:1e/25:0)	turquoise
GlcADG(16:0/16:0)	turquoise
PC(18:3e/26:4)	turquoise
SM(d14:2/29:1)	turquoise
PE(19:2/19:2)	turquoise
PC(14:0e/24:1)	turquoise
PC(20:3e/26:4)	turquoise
PE(18:1/20:4)	turquoise
SM(d14:1/27:1)	turquoise
SM(d14:0/29:1)	turquoise
SM(d14:1/29:1)	turquoise
SM(d14:0/30:2)	turquoise
SM(d14:0/28:2)	turquoise
SM(d14:0/27:1)	turquoise
SM(d14:0/20:0)	turquoise
SM(d14:1/28:2)	turquoise
SM(d14:0/20:1)	turquoise
PC(16:0e/21:2)	turquoise
SM(d14:0/21:1)	turquoise
SM(d14:0/26:0)	turquoise
SM(d14:0/22:0)	turquoise
SM(d14:2/24:2)	turquoise
SM(d14:2/22:2)	turquoise
SM(d14:0/26:2)	turquoise
SM(d14:0/25:1)	turquoise
SM(d14:0/26:1)	turquoise
PC(20:1/20:1)	turquoise
SM(d14:1/22:2)	turquoise
SM(d14:0/22:2)	turquoise
SM(d14:3/28:2)	turquoise
SM(d14:0/24:2)	turquoise
SM(d14:0/19:1)	turquoise
SM(d14:0/20:2)	turquoise
SM(d14:0/24:0)	turquoise
SM(d14:0/22:1)	turquoise
DAG(18:1/18:1)	turquoise
PC(14:0e/26:0)	turquoise
SM(d14:0/24:1)	turquoise
PC(14:0e/21:2)	turquoise
PC(14:0e/21:1)	turquoise
TAG(16:0/18:2/18:2)	turquoise
SM(d14:1/21:1)	turquoise
PC(16:0/20:4)	turquoise
TAG(18:1/22:1/22:1)	turquoise
PC(16:1/22:6)	turquoise
SM(d14:2/28:2)	turquoise
TAG(18:1/18:1/18:2)	turquoise
SM(d14:1/24:2)	turquoise
PC(17:0/20:4)	turquoise
TAG(18:1/18:2/19:1)	turquoise
PC(11:0/26:4)	turquoise
TAG(18:0/18:1/18:1)	turquoise
TAG(15:0/21:1/21:1)	turquoise
CE(20:3)	turquoise
PE(16:0/20:4)	turquoise
TAG(18:4/18:4/18:4)	turquoise
TAG(16:2/16:2/16:2)	turquoise
TAG(16:3/16:3/16:3)	turquoise
TAG(15:2/15:2/15:2)	turquoise
HexCer/NS(d18:1/22:0)	turquoise
HexCer/NS(d18:1/23:0)	turquoise
HexCer/NS(d18:1/24:0)	turquoise
PE(18:0/20:4)	turquoise
TAG(16:0/16:0/21:0)	turquoise
PC(18:0e/18:1)	turquoise
OxPI(16:0/18:1+3O)	turquoise
Cer/NS(d18:1/24:1)	turquoise
PC(27:0/18:5)	turquoise
TAG(18:1/18:1/20:1)	turquoise
Cer/NS(d18:1/22:0)	turquoise
DAG(18:1/20:1)	turquoise
Cer/NS(d18:2/23:0)	turquoise
PC(18:1e/20:4)	turquoise
PC(18:1e/16:0)	turquoise
TAG(19:0/19:0/21:2)	turquoise
Cer/NS(d18:1/23:0)	turquoise
PC(16:0e/20:4)	turquoise
PC(12:0/26:1)	turquoise
Cer/NS(d18:2/22:0)	turquoise
PI(18:0/20:4)	turquoise
Cer/NS(d18:1/24:0)	turquoise
TAG(18:1/18:2/20:1)	turquoise
TAG(18:1/18:1/20:3)	turquoise
TAG(16:0/20:3/20:3)	turquoise
TAG(18:1/18:1/22:4)	turquoise
TAG(18:1/18:1/20:2)	turquoise
AcylGlcADG(18:5/18:5/18:5)	turquoise
TAG(18:1/18:1/22:3)	turquoise
PI(18:0/18:1)	turquoise
TAG(18:2/18:2/22:0)	turquoise
SHexCer(d34:1)	turquoise
PC(16:1e/18:2)	turquoise
PC(16:0e/16:0)	turquoise
PC(17:0/18:1)	turquoise
TAG(15:0/20:0/20:0)	turquoise
TAG(12:1/19:1/19:1)	turquoise
TAG(13:1/21:5/21:5)	turquoise
TAG(13:0/18:2/18:2)	turquoise
TAG(12:1/19:4/19:4)	turquoise
TAG(12:1/21:5/21:5)	turquoise
TAG(13:1/20:5/20:5)	turquoise
TAG(12:0/12:0/20:1)	turquoise
TAG(12:1/20:5/20:5)	turquoise
TAG(12:0/12:0/19:5)	turquoise
TAG(12:1/12:1/17:2)	turquoise
PC(18:1e/18:1)	turquoise
PI(18:1/18:1)	turquoise
TAG(16:0/18:0/18:2)	turquoise
PC(16:1e/18:1)	turquoise
PC(22:5/22:6)	turquoise
PI(18:0/18:2)	turquoise
PC(18:2/24:4)	turquoise
PI(17:0/18:2)	turquoise
Cer/NS(d18:1/20:0)	turquoise
PI(18:1/20:3)	turquoise
TAG(18:1/18:2/20:2)	turquoise
Cer/ADS(d27:0/15:1)	turquoise
HexCer/NS(d18:1/24:1)	turquoise
Cer/NS(d18:2/24:1)	turquoise
PC(19:2/26:4)	turquoise
PC(18:1/18:2)	turquoise
PC(18:0e/16:0)	turquoise
Cer/AS(d18:1/24:1)	turquoise
SQDG(20:0/26:4)	turquoise
SQDG(13:1/26:4)	turquoise
TAG(18:1/18:1/20:4)	turquoise
TAG(18:0/18:2/20:1)	turquoise
TAG(18:1/18:1/21:1)	turquoise
HexCer/NDS(d21:0/19:1)	turquoise
Cer/NDS(d18:0/24:1)	turquoise
HexCer/NS(d18:1/20:0)	turquoise
TAG(18:1/18:1/21:0)	turquoise
GM3(d34:1)	turquoise
HexCer/NS(d18:2/22:0)	turquoise
PC(22:0/20:4)	turquoise
GlcADG(20:1/20:1)	turquoise
GlcADG(17:0/17:0)	turquoise
TAG(18:0/20:1/20:1)	turquoise
PI(10:0/26:2)	turquoise
Cer/AP(t16:1/26:0)	turquoise
Cer/AP(t21:0/21:1)	turquoise
PC(16:1e/16:1)	turquoise
HexCer/NS(d18:1/24:2)	turquoise
Cer/AP(t21:0/22:2)	turquoise
PEtOH(26:2/22:5)	turquoise
PMeOH(24:2/22:6)	turquoise
Cer/AP(t19:1/24:2)	turquoise
Cer/AS(d15:3/28:2)	turquoise
Cer/AP(t14:0/28:2)	turquoise
Cer/NDS(d18:0/18:0)	turquoise
TAG(18:2/20:1/22:1)	turquoise
TAG(18:0/18:1/22:5)	turquoise
Cer/NS(d18:1/18:0)	turquoise
Cer/NDS(d18:0/16:0)	turquoise
PC(18:3e/18:2)	turquoise
TAG(18:1/18:2/22:2)	turquoise
HexCer/NS(d15:3/24:2)	turquoise
TAG(18:1/20:4/22:4)	turquoise
PC(18:0e/22:5)	turquoise
DAG(18:1/22:5)	turquoise
TAG(18:1/18:2/22:3)	turquoise
Cer/NDS(d19:0/20:1)	turquoise
GlcADG(19:2/26:4)	turquoise
PC(18:2e/18:0)	turquoise
HexCer/NS(d14:3/32:2)	turquoise
Cer/NDS(d20:0/21:1)	turquoise
Cer/NDS(d20:0/23:1)	turquoise
Cer/NS(d18:2/16:0)	turquoise
Cer/NS(d19:1/24:1)	turquoise
HexCer/AP(t17:2/18:0)	turquoise
HexCer/AP(t15:2/22:2)	turquoise
Cer/NS(d18:2/20:0)	turquoise
DGTS(27:0/18:3)	turquoise
DGTS(27:0/20:4)	turquoise
DGTS(27:0/18:4)	turquoise
DGTS(27:0/18:5)	turquoise
DGTS(12:0/26:1)	turquoise
DGTS(21:2/22:6)	turquoise
DGTS(15:1/22:6)	turquoise
Cer/NDS(d14:0/30:2)	turquoise
TAG(16:1/16:1/16:1)	blue
TAG(16:0/18:0/18:1)	blue
TAG(17:0/17:0/17:0)	blue
PE(18:0/18:5)	blue
TAG(14:0/14:0/14:0)	blue
TAG(18:0/18:0/18:0)	blue
TAG(17:0/17:1/17:1)	blue
TAG(16:0/17:0/18:1)	blue
TAG(12:0/14:0/18:2)	blue
TAG(14:0/16:1/18:1)	blue
TAG(16:1/16:1/18:2)	blue
TAG(16:0/16:0/16:0)	blue
TAG(15:0/16:0/18:2)	blue
TAG(12:0/16:0/18:2)	blue
TAG(12:0/14:0/15:0)	blue
TAG(17:0/18:0/18:1)	blue
TAG(16:0/16:0/18:1)	blue
PC(10:0/22:3)	blue
DAG(16:0/16:0)	blue
TAG(16:0/16:1/16:1)	blue
TAG(19:2/19:2/19:2)	blue
TAG(12:0/12:0/12:0)	blue
PC(16:1/16:1)	blue
TAG(14:0/15:0/18:1)	blue
PC(15:1/15:1)	blue
TAG(16:1/16:1/18:1)	blue
TAG(14:0/14:0/16:0)	blue
TAG(16:0/18:0/18:0)	blue
TAG(12:0/12:0/14:0)	blue
DAG(16:1/18:2)	blue
PC(20:4/22:6)	blue
TAG(12:0/12:0/18:3)	blue
TAG(15:0/16:0/18:1)	blue
TAG(16:0/16:1/18:2)	blue
TAG(12:0/16:1/18:2)	blue
TAG(14:0/14:0/18:1)	blue
TAG(12:0/12:0/18:2)	blue
TAG(14:0/15:0/18:2)	blue
PC(14:0/14:0)	blue
PC(4:0/26:1)	blue
TAG(16:1/18:2/18:3)	blue
PC(16:0/16:1)	blue
PC(5:0/26:1)	blue
TAG(17:0/18:0/18:0)	blue
DAG(16:0/18:1)	blue
TAG(14:0/15:0/16:1)	blue
FAHFA(18:4/24:2)	blue
TAG(12:0/12:0/18:1)	blue
TAG(20:3/20:3/20:3)	blue
TAG(14:1/14:1/14:1)	blue
DAG(18:0/18:1)	blue
DAG(16:1/18:1)	blue
PC(15:0/15:0)	blue
TAG(12:1/16:0/18:2)	blue
TAG(18:0/18:0/18:1)	blue
PC(2:0/27:0)	blue
PC(8:0/22:3)	blue
PC(6:0/26:1)	blue
TAG(15:0/16:1/18:2)	blue
PC(14:0/16:0)	blue
TAG(16:0/19:1/20:1)	blue
DAG(16:0/18:0)	blue
PC(12:0/16:0)	blue
PI(16:0/18:1)	blue
TAG(14:0/16:0/16:0)	blue
TAG(16:0/22:1/22:1)	blue
TAG(14:1/18:0/18:0)	blue
TAG(14:2/16:0/18:2)	blue
TAG(12:0/18:2/18:2)	blue
TAG(15:0/17:0/17:0)	blue
TAG(16:0/16:0/16:1)	blue
TAG(16:0/16:0/17:1)	blue
TAG(12:1/15:0/15:0)	blue
TAG(15:0/15:0/20:6)	blue
TAG(16:0/16:0/18:2)	blue
TAG(15:0/18:1/18:1)	blue
TAG(14:1/18:2/18:2)	blue
TAG(16:0/16:0/17:0)	blue
TAG(12:1/16:0/16:0)	blue
DAG(16:0/18:2)	blue
TAG(16:0/21:1/21:1)	blue
TAG(16:0/16:0/19:1)	blue
TAG(14:0/16:1/16:1)	blue
TAG(16:0/16:0/17:2)	blue
TAG(15:0/16:0/16:0)	blue
TAG(15:0/16:1/18:3)	blue
TAG(18:0/18:1/20:0)	blue
TAG(12:0/19:1/19:1)	blue
TAG(12:1/19:0/19:0)	blue
TAG(14:1/22:0/22:0)	blue
TAG(12:1/22:0/22:0)	blue
TAG(13:1/21:0/21:0)	blue
TAG(12:0/12:0/22:3)	blue
TAG(12:0/12:0/20:2)	blue
TAG(12:0/12:0/19:2)	blue
TAG(12:0/12:0/22:4)	blue
TAG(12:0/12:0/20:3)	blue
TAG(12:0/12:0/20:4)	blue
TAG(12:0/12:0/16:2)	blue
TAG(12:0/12:0/12:1)	blue
TAG(12:0/12:0/18:5)	blue
TAG(12:0/12:0/16:5)	blue
TAG(12:2/12:2/22:7)	blue
TAG(12:0/16:5/16:5)	blue
PC(20:5/20:5)	blue
TAG(14:0/16:0/18:1)	blue
TAG(17:0/17:0/19:0)	blue
TAG(13:0/14:0/16:1)	blue
PI(15:0/15:0)	blue
TAG(16:0/18:1/21:0)	blue
PI(16:0/16:1)	blue
TAG(16:0/16:1/18:1)	blue
SQDG(19:2/22:6)	blue
TAG(18:1/18:1/19:0)	blue
TAG(12:0/15:0/18:2)	blue
TAG(14:0/18:1/18:1)	blue
DAG(16:0/16:1)	blue
PC(14:0/18:2)	blue
TAG(16:0/16:3/18:1)	blue
TAG(18:0/18:1/22:0)	blue
TAG(18:0/18:0/20:0)	blue
TAG(18:0/22:1/22:1)	blue
PI(5:0/27:0)	blue
TAG(15:0/15:0/15:0)	blue
TAG(13:0/13:1/21:1)	blue
TAG(18:1/18:3/19:1)	blue
TAG(17:0/17:2/19:2)	blue
TAG(14:0/16:0/22:6)	blue
TAG(12:0/12:1/14:0)	blue
TAG(18:0/18:0/22:0)	blue
TAG(12:0/18:2/20:4)	blue
DGTS(23:0/23:0)	blue
TAG(13:0/15:0/19:1)	blue
TAG(12:0/14:0/18:3)	blue
DAG(16:0/20:4)	blue
DGTS(27:0/16:1)	blue
DGTS(27:0/18:2)	blue
PE(16:0/18:1)	green
PE(18:0/18:2)	green
PE(18:1/18:2)	green
PE(17:1/17:1)	green
PE(18:0/20:3)	green
PE(9:0/26:2)	green
PE(12:0/22:3)	green
GM3(d57:2)	green
PC(7:0/26:1)	green
GlcADG(18:0/18:2)	green
PC(7:0/26:2)	green
TAG(15:0/18:1/18:2)	green
PC(6:0/27:0)	green
PC(16:0/17:1)	green
PC(4:0/27:0)	green
TAG(15:3/15:3/15:3)	green
PE(16:1/18:1)	green
PE(18:1/20:3)	green
PE(16:0/18:3)	green
TAG(12:3/12:3/21:4)	green
TAG(12:1/12:1/19:5)	green
TAG(12:1/12:1/19:4)	green
TAG(12:2/12:2/17:2)	green
PE(18:0/18:1)	green
PE(17:0/18:2)	green
GlcADG(16:0/18:2)	green
PC(15:0/18:2)	green
PE(17:0/18:1)	green
GlcADG(16:0/16:1)	green
PG(18:0/18:2)	green
GlcADG(18:0/16:1)	green
PS(18:2/18:2)	green
HexCer/AP(t15:2/20:0)	green
HexCer/AP(t17:2/20:0)	green
HexCer/AP(t14:0/21:1)	green
SHexCer(d39:2)	brown
PC(14:0e/16:1)	brown
PC(16:0e/22:6)	brown
PC(14:1e/24:2)	brown
PE(18:3/18:3)	brown
SM(d14:0/18:0)	brown
SM(d14:0/18:1)	brown
SM(d14:1/20:2)	brown
SM(d14:1/19:1)	brown
PC(16:2e/22:6)	brown
SM(d14:0/18:2)	brown
PC(14:1/26:2)	brown
LPE(20:4)	brown
SM(d14:0/16:1)	brown
PC(19:2/19:2)	brown
PE(18:2/20:4)	brown
PC(19:1/19:1)	brown
PC(18:0/20:4)	brown
PC(14:0/20:4)	brown
PC(16:0/20:1)	brown
SM(d14:1/17:0)	brown
PC(13:1/24:4)	brown
PC(14:1/24:2)	brown
PC(13:0/22:6)	brown
PC(12:0/22:3)	brown
PC(12:0/22:5)	brown
PC(17:0/17:0)	brown
PC(14:0/22:5)	brown
PC(18:0/22:4)	brown
PC(11:0/22:3)	brown
PC(15:0/20:4)	brown
PC(13:0/22:5)	brown
TAG(13:1/13:1/13:1)	brown
PC(15:1/22:6)	brown
PC(14:1/22:6)	brown
TAG(17:0/17:0/19:2)	brown
PE(22:5e/22:6)	brown
PC(18:1/20:1)	brown
PC(18:2/20:4)	brown
PI(17:0/18:1)	brown
PE(16:0/20:5)	brown
PC(20:1/18:2)	brown
DAG(18:1/20:2)	brown
PC(20:0/20:4)	brown
TAG(15:1/15:1/18:5)	brown
PI(16:0/20:4)	brown
PI(18:0/20:3)	brown
TAG(16:3/18:2/18:2)	brown
TAG(18:2/18:2/18:4)	brown
PC(16:0/18:1)	brown
PI(18:1/18:2)	brown
PC(18:2/18:3)	brown
TAG(14:0/22:4/22:4)	brown
TAG(12:1/18:3/18:3)	brown
TAG(12:0/12:0/20:5)	brown
TAG(12:0/18:4/18:4)	brown
TAG(12:3/12:3/22:6)	brown
PC(18:0/20:3)	brown
PI(17:0/20:4)	brown
PI(16:0/18:2)	brown
PC(18:3/22:6)	brown
PC(18:0/18:1)	brown
PC(18:3/20:4)	brown
PC(18:2/22:6)	brown
HexCer/NS(d15:1/18:0)	brown
TAG(16:1/18:3/18:3)	brown
PC(16:1/18:2)	brown
HexCer/NS(d16:1/38:1)	brown
HexCer/NS(d18:2/35:0)	brown
HBMP(12:0/12:0/16:2)	brown
PI(15:0/18:0)	brown
DAG(16:0/22:5)	brown
HexCer/NS(d16:3/20:2)	brown
TAG(16:0/18:2/20:5)	brown
DAG(18:2/20:4)	brown
HexCer/AP(t15:0/22:1)	brown
Cer/BS(d15:3/42:1)	yellow
Cer/BS(d28:1/30:2)	yellow
DGTS(10:0/22:5)	yellow
DGTS(12:0/22:5)	yellow
DGTS(12:0/22:6)	yellow
DGTS(14:0/20:5)	yellow
DGTS(16:2/22:6)	yellow
DGTS(16:3/18:5)	yellow
DGTS(16:4/18:5)	yellow
DGTS(18:3/18:3)	yellow
LPE(22:6)	yellow
LPC(22:6)	yellow
PC(14:0e/17:1)	yellow
PC(14:0e/19:2)	yellow
PC(14:0e/20:5)	yellow
PC(14:0e/22:1)	yellow
PC(14:0e/22:2)	yellow
PC(14:0e/22:4)	yellow
PC(16:0e/18:2)	yellow
PC(16:1e/16:0)	yellow
PC(18:0e/18:2)	yellow
PC(18:1e/18:2)	yellow
PC(18:3e/17:2)	yellow
PC(18:4e/17:2)	yellow
PC(18:5e/17:2)	yellow
PC(18:0/20:1)	yellow
PC(20:3/20:3)	yellow
PE(15:0/22:6)	yellow
PE(14:0e/22:4)	yellow
PE(14:0e/24:4)	yellow
PE(16:0e/18:1)	yellow
PE(16:0e/18:2)	yellow
PE(16:0e/20:4)	yellow
PE(16:0e/22:4)	yellow
PE(16:0e/22:6)	yellow
PE(16:1/22:6)	yellow
PE(16:1e/18:2)	yellow
PE(16:1e/20:3)	yellow
PE(16:1e/20:4)	yellow
PE(16:1e/20:5)	yellow
PE(16:1e/22:4)	yellow
PE(16:1e/22:5)	yellow
PE(16:1e/22:6)	yellow
PE(17:0/20:4)	yellow
PE(18:1e/16:0)	yellow
PE(18:1e/18:1)	yellow
PE(18:1e/18:2)	yellow
PE(18:1e/20:3)	yellow
PE(18:1e/20:4)	yellow
PE(18:1e/20:5)	yellow
PE(18:1e/22:4)	yellow
PE(18:1e/22:5)	yellow
PE(18:2e/18:1)	yellow
PE(18:2e/20:4)	yellow
PE(18:2e/22:5)	yellow
PE(18:2e/22:6)	yellow
PE(18:3e/18:2)	yellow
PE(18:3e/20:4)	yellow
PE(18:3e/22:6)	yellow
SHexCer(d35:0)	yellow
SHexCer(d35:2)	yellow
SHexCer(d37:0)	yellow
SHexCer(d37:2)	yellow
SHexCer(d49:1)	yellow
SHexCer(d49:2)	yellow
SQDG(18:0/16:1)	yellow
FA(18:0)	grey
FA(22:1)	grey
FA(20:0)	grey
FA(20:1)	grey
FA(17:0)	grey
FA(20:2)	grey
FA(18:1)	grey
FA(22:4)	grey
FA(16:0)	grey
FA(22:5)	grey
FA(20:3)	grey
FA(17:1)	grey
FA(22:6)	grey
FA(18:2)	grey
FA(20:4)	grey
FA(16:1)	grey
FA(18:3)	grey
FA(20:5)	grey
FA(16:2)	grey
FA(16:3)	grey
PC(16:2e/21:2)	grey
SHexCer(d46:0)	grey
SHexCer(d46:1)	grey
SHexCer(d44:1)	grey
SHexCer(d46:2)	grey
SHexCer(d42:0)	grey
SHexCer(d37:1)	grey
SHexCer(d40:0)	grey
SHexCer(d38:0)	grey
SHexCer(d35:1)	grey
SHexCer(d40:1)	grey
SHexCer(d38:1)	grey
SHexCer(d40:2)	grey
SHexCer(d28:1)	grey
LPE(22:5)	grey
LPE(20:3)	grey
LPE(16:0)	grey
LPE(15:0)	grey
PC(14:1e/24:4)	grey
PC(18:3e/19:2)	grey
PC(18:4e/24:4)	grey
PC(14:0e/16:0)	grey
PC(18:1e/21:2)	grey
PC(14:1e/26:4)	grey
PC(16:2e/24:4)	grey
PC(16:1e/22:6)	grey
PC(18:4e/26:4)	grey
PC(16:2e/2:0)	grey
PC(14:0e/20:4)	grey
PC(22:6e/17:2)	grey
PC(18:4e/2:0)	grey
PC(20:4e/26:4)	grey
PC(14:1e/21:2)	grey
TAG(12:0/14:0/18:1)	grey
PC(18:1e/22:6)	grey
PC(14:0e/20:3)	grey
PC(14:0e/22:3)	grey
PC(14:0e/20:2)	grey
TAG(16:0/18:1/18:2)	grey
PC(16:2e/26:4)	grey
PC(14:0e/17:0)	grey
PC(20:4e/26:2)	grey
PC(18:3e/24:4)	grey
PC(14:0e/24:2)	grey
PC(14:1e/4:0)	grey
PC(18:2e/22:6)	grey
PC(14:0e/22:6)	grey
PE(18:2/18:2)	grey
PE(20:3/20:3)	grey
PE(16:0/16:1)	grey
PC(18:0e/26:4)	grey
PC(14:0e/4:0)	grey
PC(14:0e/21:0)	grey
PE(18:1/22:6)	grey
PE(16:1/22:5)	grey
PC(18:2/18:2)	grey
PC(18:1/18:1)	grey
TAG(16:0/18:1/22:1)	grey
PE(11:0/26:4)	grey
PE(17:0/22:6)	grey
PC(14:0e/23:0)	grey
SM(d14:1/30:2)	grey
PE(14:0/22:5)	grey
PC(20:2/20:2)	grey
PE(14:0/22:3)	grey
PC(21:2/21:2)	grey
PC(19:0/18:2)	grey
TAG(12:0/12:0/16:0)	grey
PC(17:1/17:1)	grey
SM(d14:1/26:2)	grey
TAG(16:0/18:1/18:1)	grey
LPC(18:0)	grey
SM(d14:0/28:1)	grey
LPE(18:2)	grey
PC(21:1/21:1)	grey
LPC(16:1)	grey
LPC(18:1)	grey
TAG(13:0/16:1/16:1)	grey
TAG(17:0/18:1/18:2)	grey
SM(d14:1/25:1)	grey
PE(14:1/24:2)	grey
LPC(16:0)	grey
LPC(14:0)	grey
PC(11:0/26:2)	grey
PC(14:0e/19:0)	grey
PC(14:0/22:3)	grey
SM(d14:0/23:1)	grey
PC(15:0/22:6)	grey
SM(d14:0/19:0)	grey
DAG(18:1/18:2)	grey
LPC(20:3)	grey
PC(8:0/26:1)	grey
PC(16:1/26:2)	grey
CE(22:6)	grey
MAG(18:2)	grey
PC(16:1/26:4)	grey
PC(20:4/20:4)	grey
PC(17:2/17:2)	grey
LPE(18:0)	grey
LPC(22:5)	grey
PC(13:0/26:4)	grey
TAG(15:0/16:1/16:1)	grey
PC(16:2/26:4)	grey
LPE(18:1)	grey
PC(18:3/18:3)	grey
PC(18:5e/4:0)	grey
LPC(15:0)	grey
PC(16:3/26:4)	grey
PC(22:6/22:6)	grey
PC(16:0/22:6)	grey
PC(22:0/20:5)	grey
PC(24:4/18:5)	grey
PC(9:0/26:4)	grey
TAG(18:2/18:2/18:2)	grey
PE(14:1/26:4)	grey
PC(17:1/22:6)	grey
LPC(18:3)	grey
PC(16:0/20:5)	grey
PC(16:3/24:4)	grey
LPC(20:1)	grey
CE(18:0)	grey
LPC(18:2)	grey
PC(2:0/17:2)	grey
TAG(18:1/18:2/22:1)	grey
SM(d14:0/21:0)	grey
PC(14:1/26:4)	grey
PC(16:2/22:4)	grey
ACar(18:1)	grey
LPC(20:2)	grey
PC(16:0/22:5)	grey
PC(14:1/24:4)	grey
DAG(18:2/18:2)	grey
TAG(16:0/16:0/18:0)	grey
PC(9:0/26:1)	grey
CE(20:5)	grey
PC(16:4/26:4)	grey
PC(9:0/26:2)	grey
FAHFA(18:1/18:0)	grey
FAHFA(18:2/18:1)	grey
DAG(18:2/20:2)	grey
TAG(14:1/16:1/17:1)	grey
PC(13:0/22:3)	grey
PC(20:2/20:4)	grey
TAG(15:0/17:1/19:0)	grey
TAG(18:1/18:2/22:0)	grey
SM(d14:2/26:2)	grey
CE(16:1)	grey
TAG(17:1/17:1/17:1)	grey
CE(18:3)	grey
PC(16:0/22:4)	grey
CE(20:4)	grey
TAG(15:0/20:6/20:6)	grey
TAG(15:1/19:0/19:0)	grey
LPC(20:0)	grey
TAG(12:0/16:1/16:1)	grey
TAG(15:0/19:0/19:1)	grey
PC(16:0/24:4)	grey
TAG(18:1/18:2/18:2)	grey
PC(13:1/26:4)	grey
TAG(15:0/18:2/18:3)	grey
TAG(17:0/17:0/21:2)	grey
PC(16:0/16:0)	grey
CE(18:1)	grey
PC(13:1/24:2)	grey
CE(18:2)	grey
PC(17:0/22:6)	grey
PC(10:0/26:1)	grey
PC(19:2/18:4)	grey
FAHFA(26:2/21:1)	grey
PC(14:0/16:1)	grey
OxPI(18:0/18:1+3O)	grey
DAG(18:2/18:3)	grey
TAG(20:1/20:1/20:1)	grey
TAG(19:1/19:1/19:1)	grey
TAG(19:0/19:0/19:0)	grey
TAG(20:4/20:4/20:4)	grey
TAG(15:1/15:1/15:1)	grey
TAG(16:4/16:4/16:4)	grey
TAG(17:0/19:1/19:1)	grey
LPC(20:4)	grey
PC(16:1e/27:0)	grey
PC(14:1e/20:5)	grey
PC(18:4e/19:2)	grey
PC(3:0/18:4)	grey
OxPS(18:0/20:3+2O(1Cyc))	grey
PC(16:1/18:3)	grey
LPC(17:0)	grey
CE(16:0)	grey
PC(18:0/18:0)	grey
TAG(18:2/18:2/18:3)	grey
ACar(24:0)	grey
PC(18:1e/20:3)	grey
PC(16:1/18:1)	grey
TAG(17:0/17:0/21:3)	grey
ACar(18:0)	grey
HexCer/NS(d18:1/16:0)	grey
PC(16:0/20:3)	grey
PC(18:0e/20:3)	grey
PC(17:0/20:3)	grey
LPC(24:0)	grey
TAG(16:1/18:2/18:2)	grey
PC(18:0/22:5)	grey
TAG(12:0/12:0/16:1)	grey
PC(15:0/20:3)	grey
ACar(18:2)	grey
PC(18:0/22:6)	grey
TAG(18:2/18:2/22:6)	grey
TAG(18:2/18:3/18:3)	grey
TAG(17:1/18:2/18:2)	grey
TAG(17:1/19:1/19:1)	grey
ACar(16:0)	grey
PC(11:0/26:1)	grey
TAG(17:0/19:0/19:0)	grey
TAG(18:1/18:1/22:6)	grey
TAG(17:0/18:2/18:2)	grey
PE(18:0/22:4)	grey
TAG(15:0/18:2/18:2)	grey
PC(16:0/18:0)	grey
PC(20:1/18:4)	grey
TAG(17:0/18:1/18:1)	grey
PI(16:0/22:4)	grey
PC(18:0/18:2)	grey
Cer/NS(d18:1/16:0)	grey
Cer/NS(d18:1/25:0)	grey
PC(16:0e/20:3)	grey
TAG(18:1/18:1/22:1)	grey
TAG(16:3/16:3/16:4)	grey
PC(16:0/18:3)	grey
TAG(15:0/15:0/19:1)	grey
TAG(16:1/16:1/20:4)	grey
ACar(10:1)	grey
TAG(18:1/20:4/20:4)	grey
TAG(17:0/17:0/18:3)	grey
TAG(15:0/15:0/20:5)	grey
PE(18:0e/20:4)	grey
TAG(17:1/18:1/18:1)	grey
TAG(18:3/18:3/22:5)	grey
TAG(12:3/21:4/21:4)	grey
TAG(16:0/20:4/20:4)	grey
TAG(16:0/16:0/18:3)	grey
TAG(18:2/18:2/20:4)	grey
TAG(16:0/16:0/20:1)	grey
TAG(18:1/18:1/18:3)	grey
TAG(18:1/18:1/20:5)	grey
TAG(18:2/18:2/22:7)	grey
TAG(16:1/18:1/18:1)	grey
PI(18:0/22:6)	grey
TAG(17:1/18:1/18:2)	grey
TAG(17:1/18:0/18:0)	grey
TAG(16:0/16:0/20:3)	grey
TAG(18:2/18:2/20:5)	grey
Cer/AP(t20:0/23:1)	grey
TAG(18:1/18:1/20:0)	grey
TAG(18:1/18:1/19:1)	grey
TAG(17:0/17:0/21:1)	grey
ACar(16:1)	grey
TAG(18:2/18:2/20:3)	grey
PC(18:0/20:5)	grey
PI(16:0/22:6)	grey
PC(20:1/22:6)	grey
PC(18:1/22:6)	grey
Cer/EODS(d29:0/42:1/O/17:0)	grey
PC(18:0e/22:4)	grey
SM(d14:2/27:1)	grey
TAG(15:1/18:1/18:2)	grey
TAG(12:1/12:1/22:7)	grey
TAG(12:1/18:5/18:5)	grey
TAG(12:0/20:1/20:1)	grey
TAG(12:1/20:1/20:1)	grey
TAG(13:0/22:1/22:1)	grey
TAG(14:0/22:1/22:1)	grey
TAG(13:0/21:1/21:1)	grey
TAG(14:0/22:2/22:2)	grey
TAG(16:0/22:5/22:5)	grey
TAG(13:0/22:2/22:2)	grey
TAG(12:0/22:6/22:6)	grey
TAG(13:0/20:0/20:0)	grey
TAG(13:0/21:0/21:0)	grey
TAG(13:1/18:0/18:0)	grey
TAG(13:1/20:3/20:3)	grey
TAG(13:0/19:2/19:2)	grey
TAG(12:0/12:0/14:1)	grey
TAG(12:0/12:0/14:2)	grey
TAG(12:1/12:1/22:6)	grey
TAG(12:3/12:3/13:0)	grey
TAG(12:1/18:2/18:2)	grey
TAG(12:0/20:4/20:4)	grey
TAG(13:1/18:1/18:1)	grey
TAG(12:0/19:2/19:2)	grey
TAG(13:1/19:2/19:2)	grey
TAG(13:0/13:0/21:2)	grey
TAG(13:0/13:0/21:3)	grey
TAG(12:0/12:0/20:6)	grey
TAG(12:1/12:1/20:5)	grey
TAG(13:0/13:0/21:4)	grey
TAG(13:1/18:2/18:2)	grey
TAG(12:3/12:3/15:3)	grey
TAG(12:0/18:5/18:5)	grey
TAG(12:1/19:5/19:5)	grey
TAG(12:2/12:2/21:4)	grey
TAG(12:0/19:5/19:5)	grey
TAG(14:3/14:3/19:4)	grey
TAG(14:2/14:2/19:5)	grey
TAG(12:2/19:5/19:5)	grey
TAG(12:0/12:0/18:4)	grey
TAG(14:3/14:3/19:5)	grey
TAG(12:0/12:0/19:3)	grey
TAG(12:1/12:1/21:5)	grey
TAG(12:2/12:2/22:6)	grey
IS2	grey
TAG(12:2/12:2/19:5)	grey
TAG(15:2/16:5/16:5)	grey
TAG(12:1/20:6/20:6)	grey
TAG(12:0/12:0/17:3)	grey
TAG(12:3/12:3/21:5)	grey
TAG(12:0/12:0/19:4)	grey
TAG(13:0/13:0/21:5)	grey
TAG(12:0/12:0/21:5)	grey
TAG(12:3/22:7/22:7)	grey
TAG(12:3/18:5/18:5)	grey
TAG(16:5/16:5/20:6)	grey
TAG(13:0/17:3/17:3)	grey
TAG(12:3/12:3/13:1)	grey
TAG(12:1/12:1/16:5)	grey
TAG(22:3/22:7/22:7)	grey
TAG(20:4/22:7/22:7)	grey
TAG(18:3/22:7/22:7)	grey
TAG(20:6/22:7/22:7)	grey
TAG(12:2/12:2/15:3)	grey
PE(18:0/22:5)	grey
PI(18:1/20:4)	grey
Cer/ADS(d21:0/19:0)	grey
TAG(18:2/18:2/22:5)	grey
TAG(14:1/18:2/18:3)	grey
PI(18:0/22:4)	grey
PI(17:1/17:1)	grey
LPC(17:1)	grey
Cer/NS(d18:1/26:0)	grey
PC(22:5/22:5)	grey
PC(8:0/8:0)	grey
TAG(16:0/18:1/20:4)	grey
Cer/EODS(d26:0/42:0/O/22:1)	grey
PC(18:3e/22:6)	grey
TAG(18:1/18:1/22:0)	grey
Cer/ADS(d23:0/19:0)	grey
FAHFA(18:1/20:3)	grey
Cer/NS(d19:1/24:0)	grey
PI(17:0/17:0)	grey
HBMP(12:0/12:0/22:3)	grey
TAG(17:1/18:2/18:3)	grey
PI(19:1/19:1)	grey
FAHFA(18:2/20:4)	grey
Cer/AS(d18:1/24:0)	grey
Cer/ADS(d26:0/16:1)	grey
FAHFA(18:0/20:2)	grey
ACar(10:0)	grey
PC(17:0/18:2)	grey
PC(20:5/22:6)	grey
PC(18:5e/19:2)	grey
PC(16:0/18:2)	grey
PC(16:2/22:6)	grey
PC(18:1/26:4)	grey
TAG(16:0/18:2/20:4)	grey
SQDG(27:0/18:5)	grey
Cer/NDS(d14:0/21:1)	grey
PE(16:0/22:6)	grey
PE(18:0/20:2)	grey
HexCer/NDS(d21:0/33:0)	grey
TAG(18:0/18:1/20:1)	grey
FAHFA(16:0/18:2)	grey
GlcADG(16:0/18:0)	grey
TAG(16:0/18:3/18:3)	grey
PG(16:0/18:1)	grey
TAG(18:1/18:2/22:4)	grey
Cer/NDS(d18:0/24:0)	grey
PC(19:0/18:1)	grey
TAG(16:0/18:1/22:6)	grey
AcylGlcADG(12:0/12:0/14:0)	grey
Cer/NDS(d14:0/19:1)	grey
Cer/NDS(d20:0/21:0)	grey
TAG(18:0/18:1/19:1)	grey
Cer/NDS(d18:0/22:0)	grey
HexCer/NS(d29:2/26:0)	grey
HexCer/NDS(d22:0/31:0)	grey
HexCer/NS(d15:1/40:1)	grey
HexCer/NS(d20:2/33:1)	grey
HexCer/NS(d14:3/13:1)	grey
PI(18:0/19:1)	grey
PE(18:0/22:6)	grey
ACar(25:6)	grey
GlcADG(22:3/22:3)	grey
HBMP(12:0/12:0/22:2)	grey
HBMP(12:0/12:0/20:3)	grey
HBMP(12:0/12:0/22:4)	grey
HBMP(12:0/12:0/18:2)	grey
Cer/AS(d26:2/16:2)	grey
TAG(18:1/20:4/22:6)	grey
TAG(18:0/18:1/22:1)	grey
TAG(18:1/18:2/22:5)	grey
OxPC(18:1/18:1+3O)	grey
Cer/BDS(d17:0/22:1)	grey
Cer/NDS(d18:0/23:0)	grey
Cer/AS(d22:2/22:2)	grey
TAG(18:2/20:4/22:5)	grey
OxPS(18:0/20:4+3O(2Cyc))	grey
Cer/AS(d23:3/22:2)	grey
Cer/AS(d21:3/20:2)	grey
TAG(18:0/18:1/22:4)	grey
TAG(17:0/18:1/20:4)	grey
OxPS(16:0/20:4+3O(2Cyc))	grey
PMeOH(20:3/24:4)	grey
Cer/AS(d14:3/32:2)	grey
Cer/AS(d14:3/30:2)	grey
Cer/AS(d14:3/29:1)	grey
Cer/AS(d14:3/28:2)	grey
Cer/AS(d14:3/26:2)	grey
TAG(12:0/13:0/18:1)	grey
Cer/AP(t14:0/30:1)	grey
Cer/AP(t14:2/30:2)	grey
Cer/AP(t15:2/16:2)	grey
Cer/AP(t14:0/25:0)	grey
Cer/AP(t14:0/25:1)	grey
Cer/BS(d25:1/31:0)	grey
Cer/NS(d16:1/23:0)	grey
OxPC(18:0e/18:1+3O)	grey
DAG(18:2/20:3)	grey
TAG(16:0/18:3/22:6)	grey
TAG(18:2/18:3/22:6)	grey
HexCer/NS(d15:3/32:2)	grey
HexCer/NS(d23:3/17:0)	grey
TAG(12:0/12:2/16:0)	grey
TAG(14:2/16:0/22:6)	grey
PI(11:0/22:5)	grey
TAG(16:1/18:1/18:2)	grey
TAG(14:2/16:1/18:2)	grey
Cer/NDS(d18:0/24:2)	grey
TAG(17:0/17:1/21:5)	grey
TAG(16:0/18:1/21:5)	grey
DAG(18:1/22:6)	grey
TAG(18:0/18:1/19:0)	grey
TAG(12:0/15:0/16:1)	grey
DGTS(18:4/18:4)	grey
DGTS(16:3/16:3)	grey
DGTS(13:0/13:0)	grey
DGTS(12:0/12:0)	grey
DGTS(11:0/11:0)	grey
TAG(12:2/15:0/16:0)	grey
TAG(18:2/22:6/22:6)	grey
TAG(18:1/18:2/20:3)	grey
PC(16:0e/22:5)	grey
PC(18:2e/21:2)	grey
DAG(18:2/22:6)	grey
HexCer/NS(d23:3/21:1)	grey
ACar(22:7)	grey
ACar(17:3)	grey
ACar(26:6)	grey
ACar(24:6)	grey
ACar(23:6)	grey
GlcADG(16:3/16:4)	grey
TAG(15:0/16:0/22:5)	grey
Cer/NDS(d21:0/23:1)	grey
HexCer/NS(d14:3/18:1)	grey
HexCer/NS(d14:2/32:2)	grey
HexCer/NS(d14:1/28:2)	grey
HexCer/NS(d14:2/21:1)	grey
DGTS(27:0/16:2)	grey
HexCer/AP(t17:2/20:1)	grey
OxPC(18:1/18:1+1O(1Cyc))	grey
Cer/NDS(d18:0/20:0)	grey
HexCer/AP(t15:1/22:1)	grey
Cer/NS(d15:3/15:1)	grey
DGTS(2:0/20:2)	grey
HexCer/AP(t14:2/30:2)	grey
DGTS(18:3/22:6)	grey
DGTS(27:0/19:1)	grey
DGTS(27:0/20:5)	grey
DGTS(27:0/20:3)	grey
DGTS(13:0/26:2)	grey
DGTS(15:0/26:2)	grey
DGTS(16:2/26:4)	grey
DGTS(16:3/26:4)	grey
DGTS(13:0/22:6)	grey
DGTS(2:0/19:0)	grey
DGTS(3:0/20:3)	grey
DGTS(2:0/20:3)	grey
DGTS(2:0/23:0)	grey
DGTS(2:0/17:0)	grey
DGTS(2:0/15:0)	grey
DGTS(24:4/18:5)	grey
DGTS(3:0/24:4)	grey
DGTS(7:0/22:5)	grey
DGTS(9:0/22:5)	grey
DGTS(8:0/22:5)	grey
DGTS(6:0/22:5)	grey
Cer/NS(d17:3/13:1)	grey
Cer/NDS(d14:0/24:0)	grey
Cer/NS(d14:3/16:1)	grey
IS1	grey
