# Supplementary material for: Lipidomic signatures in patients with early-onset and late-onset Preeclampsia
Source: Metabolomics. 2024 Jun 16;20(4):65. doi: 10.1007/s11306-024-02134-x (PMC11180640; doi:10.1007/s11306-024-02134-x)
Supplement: Supplementary file 3 — Supplementary Material 3 [file 11306_2024_2134_MOESM3_ESM.xlsx]

## Sheet: Explanation
Header name	Description
id	The unique data number for this substance in this qualitative analysis
MS2 name	Substance names derived from secondary mass spectrometry qualitative matching analysis
MS2 score	Second-level match scores range from [0, 1], with bigger values denoting better performance.
MS1 name	For the name of the first-order fragment ion match, refer to the HMDB database or KEGG database
MS1 ppm	The first-level match's precision, with the value (-25, 25), is best when it is closest to 0.
rt	Chromatographic retention time of the substance
mz	The mass-to-charge ratio of a substance's distinctive ions
type	Acquisition mode

## Sheet: POS
id	MS2 name	MS2 score	MS1 name	MS1 ppm	rt	mz	type	NC1	NC2	NC3	NC4	NC5	NC6	NC7	NC8	NC9	NC10	NC11	NC12	NC13	NC14	NC15	NC16	NC17	NC18	NC19	NC20	Mean NC	EOPE1	EOPE2	EOPE3	EOPE4	EOPE5	EOPE6	EOPE7	EOPE8	EOPE9	EOPE10	EOPE11	EOPE12	EOPE13	EOPE14	EOPE15	EOPE16	EOPE17	EOPE18	EOPE19	Mean EOPE	LOPE1
21	TAG(16:1/16:1/16:1)	0.999904			703.996	818.722	POS	6.39683	0.891082	1.4007	2.75809	2.22403	2.54628	1.32016	1.51897	0.622586	0.555559	0.6196	3.44518	6.04827	2.44629	2.91371	3.35588	0.811452	2.48432	10.3513	1.91546	2.73129	2.38312	7.42975	2.9605	10.3409	3.75248	1.97787	3.42567	2.12092	6.66674	1.73778	2.60321	8.57737	3.26658	11.4156	3.21297	1.01582	1.01388	1.28699	2.75237	4.10213	1.52972
22	PC(16:2e/21:2)	0.999898			484.126	782.607	POS	0.0376149	0.076399	0.0345766	0.0246054	0.0853826	0.0440276	0.0406507	0.0746455	0.0337608	0.0573832	0.0294359	0.0758583	0.0309051	0.065938	0.0452395	0.134335	0.0542777	0.0424148	0.0553936	0.0696733	0.0556259	0.0288028	0.0948559	0.0385229	0.032819	0.0724024	0.087074	0.0479782	0.0514902	0.0568202	0.042862	0.0462966	0.0843174	0.0458033	0.0439178	0.055069	0.0247807	0.0346625	0.0438048	0.0468044	0.0515307	0.0552675
46	LPE(22:5)	0.999854			106.397	528.296	POS	0.0964787	0.131775	0.0869822	0.121666	0.149751	0.102439	0.120252	0.101506	0.0933337	0.0825132	0.0864737	0.112264	0.104642	0.112282	0.115048	0.0688383	0.100169	0.121376	0.187111	0.138332	0.111662	0.143788	0.159825	0.166802	0.110432	0.129791	0.155212	0.10992	0.12608	0.120633	0.112358	0.129139	0.168263	0.124989	0.145987	0.117568	0.0934598	0.0976498	0.0963479	0.100213	0.126761	0.094707
47	LPE(20:3)	0.999854			92.9241	504.323	POS	0.554144	0.745211	0.458906	0.647617	0.398511	0.497741	0.600023	0.539924	0.502492	0.439188	0.463805	0.618927	0.524627	0.611394	0.628926	0.4186	0.51959	0.609756	0.97714	0.744326	0.575042	0.792815	0.80437	0.868672	0.621429	0.681935	0.828127	0.597784	0.715928	0.655401	0.647923	0.658694	0.854436	0.697482	0.751121	0.595039	0.476425	0.501919	0.510262	0.57692	0.675615	0.503887
48	LPE(16:0)	0.999854			86.4911	454.293	POS	0.0912408	0.154397	0.0619124	0.237002	0.121978	0.0938838	0.0665845	0.139281	0.0911661	0.0389949	0.114479	0.244795	0.187813	0.114772	0.135436	0.0855469	0.103753	0.0955711	0.62554	0.468511	0.163633	0.295567	0.312249	0.230518	0.177984	0.168902	0.263851	0.15128	0.122625	0.336469	0.224365	0.208162	0.677656	0.395898	0.337684	0.231562	0.233231	0.1476	0.305729	0.2784	0.268407	0.0689113
49	LPE(15:0)	0.999854			75.5932	440.277	POS	0.0409895	0.0557965	0.0368583	0.0493834	0.0560664	0.0393598	0.0404201	0.0451766	0.0416331	0.0329048	0.0381172	0.0428247	0.0431645	0.0487881	0.0456866	0.0287806	0.0413968	0.0499951	0.0770661	0.0578262	0.0456117	0.0573757	0.0619054	0.0675511	0.0432879	0.0507735	0.0594316	0.0459506	0.0514067	0.0559934	0.0531957	0.0617942	0.0832758	0.0687289	0.0702425	0.0582477	0.0459972	0.0461485	0.0568932	0.0563661	0.0576087	0.0481647
51	PC(18:3e/19:2)	0.999585			467.779	780.59	POS	0.106485	0.0921957	0.0522504	0.226093	0.211936	0.0848828	0.054876	0.238463	0.147089	0.0736728	0.0945576	0.0894335	0.15247	0.0249633	0.0567663	0.122104	0.0392055	0.287474	0.115512	0.0811826	0.117581	0.0834316	0.130827	0.113718	0.0400145	0.10395	0.0591875	0.075703	0.107367	0.0826126	0.0459024	0.22463	0.120574	0.0955639	0.116835	0.32301	0.0295004	0.148327	0.03642	0.102603	0.107378	0.0467832
53	PC(18:4e/24:4)	0.999506			458.821	844.622	POS	0.0836398	0.127766	0.0345198	0.0334379	0.0882635	0.0364592	0.0596404	0.0982621	0.0705735	0.0246372	0.0915302	0.0566978	0.028787	0.0287492	0.0401024	0.0279621	0.0496691	0.0599334	0.0657738	0.041925	0.0574165	0.0763771	0.0953926	0.121644	0.0462177	0.0403591	0.0764668	0.0648956	0.0900493	0.0605863	0.0453239	0.115113	0.0913325	0.0499871	0.0521396	0.050229	0.0421026	0.0477723	0.0356792	0.0774189	0.0673203	0.0379738
54	PC(14:0e/16:0)	0.9995			452.175	692.557	POS	0.0838571	0.107134	0.0480811	0.0501947	0.101802	0.0671346	0.0653494	0.104485	0.0462538	0.0320373	0.0543257	0.0363942	0.101798	0.0234712	0.0803825	0.042625	0.0306812	0.0666875	0.0922122	0.0446031	0.0639754	0.0480851	0.0898443	0.0977089	0.0502489	0.0697394	0.0751884	0.0933744	0.0647265	0.0740288	0.0406521	0.0808716	0.0787146	0.0878562	0.0889346	0.0648177	0.0402365	0.0316163	0.0348036	0.061234	0.0669833	0.040776
56	PC(14:0e/18:0)	0.999483			497.483	720.581	POS	0.0742442	0.0989907	0.0496664	0.0824753	0.11817	0.0379876	0.10282	0.0690111	0.073317	0.0355082	0.0393423	0.053796	0.0544023	0.03441	0.0882368	0.032421	0.0404971	0.0921023	0.0865309	0.0773577	0.0670643	0.131264	0.144854	0.197633	0.0756861	0.0786402	0.186925	0.066868	0.0975006	0.0981441	0.0280992	0.123627	0.181776	0.108979	0.101299	0.0711295	0.0767995	0.0653465	0.0650078	0.0645258	0.103374	0.0516127
58	PC(14:0e/24:4)	0.999458			541.121	796.639	POS	0.17054	0.184961	0.0868109	0.144348	0.261495	0.113736	0.125996	0.215641	0.153079	0.0694993	0.0967979	0.133607	0.127431	0.0459735	0.155001	0.136248	0.102924	0.22832	0.335063	0.147345	0.151741	0.161985	0.271523	0.217429	0.094117	0.184562	0.222356	0.127299	0.164456	0.13209	0.0939388	0.283753	0.336508	0.220224	0.168352	0.137448	0.0885418	0.116397	0.11157	0.154012	0.172977	0.0842888
59	PC(16:2e/24:4)	0.999396			497.941	820.62	POS	0.554182	0.81953	0.321639	0.39824	0.942968	0.357989	0.565019	0.886102	0.488355	0.256092	0.610143	0.515715	0.38447	0.22178	0.479587	0.379634	0.413906	0.65028	0.733425	0.585456	0.528226	0.514545	0.671047	0.863453	0.356097	0.456985	0.762054	0.375124	0.669194	0.726178	0.392683	1.03931	0.809957	0.524926	0.40794	0.619371	0.25232	0.450184	0.466684	0.504558	0.571716	0.321346
60	PC(16:1e/22:6)	0.999393			459.616	790.573	POS	0.227691	0.235852	0.16578	0.266619	0.285375	0.18929	0.253714	0.283769	0.198262	0.212199	0.196894	0.240823	0.258451	0.174022	0.205495	0.486539	0.177467	0.217376	0.241654	0.245677	0.238147	0.224922	0.284986	0.223919	0.192492	0.199978	0.202929	0.266678	0.172772	0.261684	0.189362	0.18572	0.272739	0.172035	0.206618	0.205101	0.151578	0.138891	0.179501	0.22977	0.208509	0.210578
62	PC(16:2e/2:0)	0.999376			50.4363	520.349	POS	0.00870698	0.00837655	0.00576094	0.00962868	0.00887789	0.00571158	0.00810806	0.00658808	0.0058229	0.00492138	0.00727596	0.00780697	0.00621109	0.00707584	0.00754299	0.00486796	0.00651606	0.00788188	0.0107613	0.00937383	0.00739085	0.00882143	0.0101857	0.00836868	0.00837787	0.00764233	0.00659446	0.0067895	0.00724248	0.00792066	0.00667688	0.00738849	0.00998127	0.00668404	0.0076926	0.00645999	0.0055283	0.00606564	0.00642115	0.00784212	0.00750966	0.00655347
63	PC(16:0e/26:4)	0.999365			627.363	852.702	POS	0.0187523	0.0134624	0.00903097	0.0150988	0.0301323	0.0153374	0.0143247	0.0255944	0.0151946	0.00887896	0.0119152	0.0179415	0.0173456	0.00522386	0.014581	0.0188729	0.0136328	0.0322297	0.025055	0.00483335	0.0163719	0.0237103	0.0249847	0.0296253	0.0118715	0.0243723	0.0215076	0.00929594	0.0256678	0.0123938	0.0104457	0.0397245	0.0483912	0.0271974	0.01225	0.0146764	0.0202968	0.0130351	0.00812757	0.0304154	0.0214731	0.00682502
64	PC(14:0e/18:2)	0.999328			385.193	716.579	POS	0.0905469	0.166249	0.0719217	0.0750642	0.150691	0.0743382	0.118141	0.114786	0.0971048	0.0549582	0.065317	0.0884772	0.09758	0.032794	0.127426	0.0688649	0.0653223	0.142661	0.22221	0.116195	0.102032	0.163264	0.148507	0.278485	0.0582598	0.134544	0.238016	0.0573328	0.124574	0.0526753	0.0403257	0.208279	0.237236	0.130373	0.087128	0.100799	0.0699121	0.0782012	0.0759401	0.0827991	0.124561	0.0529367
65	PC(16:0e/22:6)	0.999325			455.782	792.59	POS	1.04708	1.64838	0.88267	2.15233	4.08385	0.568423	1.2142	1.5777	1.06336	0.648929	0.892734	1.2966	0.716181	0.671146	1.26152	0.679791	1.02113	2.48933	3.12001	1.33122	1.41833	1.84701	3.74325	2.97784	0.97605	1.29209	3.26115	1.05254	1.39363	1.76386	0.749303	4.01574	2.36144	1.63733	2.23205	1.75001	0.555255	1.17966	2.04065	1.46063	1.90997	0.861454
66	PC(14:0e/22:2)	0.999313			554.079	772.62	POS	0.112001	0.149844	0.0579649	0.108424	0.115715	0.0744205	0.145609	0.114402	0.0909129	0.0403327	0.0653279	0.0600409	0.12209	0.0218793	0.0851393	0.0661153	0.0554851	0.131753	0.275959	0.135157	0.101429	0.108743	0.104718	0.240945	0.0762755	0.0908399	0.145243	0.0585308	0.0811895	0.133461	0.0337258	0.186488	0.140888	0.111101	0.0728349	0.133618	0.0364391	0.0794281	0.0736849	0.0755114	0.104403	0.0471541
67	PC(14:0e/20:0)	0.999279			557.278	748.622	POS	0.10111	0.167344	0.065228	0.091809	0.131818	0.060115	0.113764	0.0962297	0.0934097	0.0521173	0.0725769	0.0778794	0.105179	0.0424583	0.114376	0.0298604	0.0729061	0.0969555	0.197042	0.171501	0.097684	0.153046	0.104556	0.162819	0.0740351	0.0768741	0.112092	0.101385	0.0733938	0.10227	0.0530609	0.160401	0.166622	0.140666	0.099439	0.100722	0.0927721	0.0552301	0.0950612	0.0995141	0.106524	0.0792423
69	PC(14:1e/24:2)	0.999272			557.834	798.636	POS	0.0449624	0.104552	0.0280079	0.0448757	0.0843367	0.0290208	0.0543763	0.0489518	0.0469023	0.0213641	0.032286	0.0357414	0.0385629	0.0145122	0.047518	0.0230043	0.0339741	0.0585493	0.0882075	0.0141211	0.0446913	0.0711832	0.0618775	0.117779	0.0396954	0.0392088	0.0621567	0.0438292	0.0390482	0.0561015	0.0137977	0.0870232	0.106434	0.064595	0.0567242	0.0501396	0.0252045	0.0290438	0.0449463	0.0580926	0.0561516	0.0345701
70	PC(18:1e/26:4)	0.999266			566.518	878.69	POS	0.085875	0.223073	0.0371381	0.052153	0.139501	0.0120675	0.110698	0.104817	0.0752168	0.012901	0.0647927	0.0656067	0.0345805	0.0190779	0.0646577	1.80349e-05	0.0430994	0.0960954	0.127405	0.0601103	0.0714442	0.123491	0.200703	0.281446	0.0463286	0.0585281	0.207577	0.0890236	0.115001	0.0542926	0.0198339	0.136045	0.187299	0.110693	0.0886705	0.0834323	0.057016	0.0401793	0.0628807	0.117701	0.109481	0.0629099
71	PC(14:0e/22:4)	0.999265			460.468	768.59	POS	5.56878	9.80749	3.64645	7.26992	12.4483	4.02528	7.37273	8.20661	5.38627	4.16991	4.81966	7.6142	5.59333	3.6081	6.63632	5.08224	4.66011	7.78282	10.4017	8.67141	6.63858	8.51023	13.0903	13.1892	5.28517	7.26135	10.6211	6.79296	6.80848	8.81653	4.33768	9.43194	14.9831	7.84894	9.06461	9.71805	3.85897	4.436	6.80415	8.87006	8.40678	5.48829
72	PC(22:6e/17:2)	0.999262			420.487	802.594	POS	0.0400223	0.031425	0.0220288	0.0231597	0.0304895	0.0192181	0.0229866	0.0225267	0.0435403	0.0183315	0.0161586	0.0141671	0.0206314	0.0102055	0.0287464	0.035721	0.026497	0.0200468	0.0403519	0.027443	0.0256849	0.0331955	0.00946229	0.0109449	0.034516	0.017622	0.00837085	0.0355828	0.016248	0.0126539	0.0190169	0.0113534	0.0163769	0.0168653	0.0134746	0.0267475	0.0242758	0.0129764	0.020065	0.0173845	0.0187965	0.00339987
73	PC(18:4e/2:0)	0.999234			40.4514	544.348	POS	0.000428725	0.000307756	0.000529453	0.000153291	0.000360492	8.18849e-05	0.000370048	0.000822663	0.000416578	0.000422225	5.94265e-05	0.000127297	0.000170533	0.00106006	0.000577425	0.000139653	0.000257955	0.000237827	0.00116943	0.000544076	0.00041184	0.000214736	0.000614612	0.000357903	0.000719748	0.000470218	7.13651e-05	0.000782998	4.96768e-05	0.000348688	0.000754605	0.000297491	0.000132933	0.000228922	0.000933583	0.000879354	0.000536133	0.000357287	0.000411243	0.000229973	0.000441656	0.000162821
74	PC(14:0e/20:1)	0.999207			511.659	746.605	POS	1.6492	3.83917	1.23161	1.48427	2.45886	0.823701	2.33876	1.64084	1.85806	0.82887	1.20098	1.27184	1.50676	0.739408	2.16177	0.553592	1.19139	1.84953	3.65888	3.02987	1.76587	2.77007	2.4615	5.09706	1.18416	1.63769	3.3883	1.37244	1.53322	1.7236	0.834108	2.98748	3.10069	2.41429	1.89246	1.87887	1.54988	1.1301	1.47845	1.57317	2.10566	1.37779
75	PC(14:0e/22:5)	0.999201			468.925	766.572	POS	0.223611	0.411242	0.166847	0.30978	0.444893	0.158606	0.23564	0.286624	0.247765	0.179809	0.185395	0.287576	0.199017	0.170568	0.245315	0.3155	0.217026	0.306644	0.372362	0.231239	0.259773	0.337246	0.412481	0.397535	0.223764	0.230912	0.538767	0.213632	0.24335	0.342702	0.208992	0.325913	0.481643	0.33022	0.228679	0.347165	0.141066	0.229773	0.261193	0.281243	0.304015	0.167346
76	PC(18:2e/26:4)	0.999175			566.284	876.684	POS	0.562492	1.31287	0.255279	0.379979	0.829422	0.207517	0.654563	0.646767	0.465831	0.150468	0.405428	0.46954	0.282341	0.18643	0.454043	0.115179	0.332798	0.592452	0.807071	0.387618	0.474904	0.767262	1.17457	1.59221	0.349226	0.433463	1.16371	0.56018	0.687629	0.403213	0.234285	0.806222	1.08239	0.699542	0.565052	0.498574	0.375911	0.277727	0.414661	0.740009	0.675044	0.390357
77	PC(16:1e/26:2)	0.999158			580.495	854.69	POS	0.0271547	0.0725339	0.0106315	0.0118567	0.0208784	0.00929139	0.0306054	0.0184277	0.0272453	0.00605735	0.0139349	0.00901057	0.0130388	0.00642229	0.0205703	0.00946205	0.0119093	0.0166123	0.0329451	0.0188782	0.0193733	0.0288823	0.0270401	0.0510226	0.0129824	0.0128782	0.0304892	0.0176287	0.0168669	0.0165929	0.0111053	0.033041	0.031898	0.0273856	0.0228563	0.0150773	0.0128779	0.00748074	0.0161052	0.0189515	0.0216401	0.0142343
79	PC(14:0e/26:4)	0.999122			584.692	824.67	POS	0.579904	0.711798	0.367038	0.605329	1.19377	0.474721	0.719828	0.756875	0.697893	0.28015	0.358558	0.531388	0.348281	0.206501	0.666068	0.385885	0.416314	0.685051	1.25817	0.667021	0.595527	0.868967	1.19556	0.835358	0.528619	0.772825	0.918681	0.618931	0.773469	0.643135	0.405847	1.21031	1.34036	0.862197	0.763193	0.729213	0.40268	0.491273	0.498709	0.677303	0.765085	0.440698
80	PC(14:0e/22:1)	0.999084			522.251	774.628	POS	0.118955	0.263668	0.0753743	0.0912837	0.126501	0.0717522	0.135231	0.105663	0.144706	0.0685065	0.0724839	0.0881873	0.124839	0.0384643	0.1349	0.0568453	0.0619689	0.104244	0.213005	0.147073	0.112183	0.150338	0.0982574	0.192308	0.109965	0.0645758	0.0822057	0.095419	0.0888821	0.132596	0.0568317	0.195054	0.138544	0.153893	0.118743	0.124389	0.0668771	0.0455148	0.0870135	0.0799187	0.109543	0.0769148
82	PC(14:1e/23:0)	0.999044			559.584	788.672	POS	4.43115	5.17284	2.76901	4.36198	6.4	2.6323	4.56104	4.25752	5.82678	2.11961	2.87278	4.20331	2.88347	1.88841	6.00604	2.72659	4.96323	5.63538	9.91711	5.33866	4.44836	6.89461	8.00519	6.5999	4.23166	6.11664	7.0561	3.62782	4.79117	4.15838	2.70542	8.05932	10.77	6.62118	5.34718	4.85039	3.61298	3.52092	5.75378	4.953	5.66714	3.21168
83	PC(20:3e/26:2)	0.999028			641.823	906.728	POS	0.0271018	0.0513162	0.0212122	0.0149021	0.0548564	0.00886246	0.02888	0.0254593	0.0156951	0.00369992	0.0191471	0.0117653	0.0192688	0.00852745	0.0159521	0.00415264	0.0173231	0.0209134	0.0276045	0.0146867	0.0205663	0.0358494	0.0280029	0.0588951	0.00665009	0.0103078	0.041118	0.0261924	0.0266679	0.0168142	0.00937422	0.0334326	0.0545746	0.0202173	0.0182399	0.0255608	0.00869188	0.00856637	0.0150642	0.0238378	0.0246346	0.0239761
85	PC(18:1e/22:6)	0.998887			512.505	818.604	POS	0.248433	0.323093	0.12955	0.231493	0.363083	0.1868	0.272652	0.323645	0.185343	0.149501	0.251636	0.304073	0.265093	0.1372	0.46756	0.175544	0.193772	0.290628	0.339819	0.337452	0.258819	0.592712	0.358716	0.361314	0.19134	0.225029	0.265758	0.288994	0.264352	0.299994	0.187357	0.294974	0.380719	0.295625	0.326714	0.257032	0.201243	0.168523	0.262504	0.298458	0.290598	0.241838
87	PC(14:0e/20:3)	0.998825			419.795	742.573	POS	0.00981109	0.0341299	0.00702073	0.0306653	0.0230693	0.00583937	7.24482e-06	0.0341341	0.0145563	0.0315536	0.00414222	0.00174156	0.00459031	0.00263675	0.0157932	0.0460904	0.00364639	0.0228111	0.0178517	0.00348448	0.0156787	0.0108809	0.00675288	0.0028363	0.023349	0.00151925	0.00295248	0.00616662	0.00454493	0.00815928	0.0162709	0.031703	0.0167892	0.0298534	0.0183394	0.0291424	0.000997269	0.000673039	0.00215479	0.00350744	0.0113996	0.0068069
88	PC(14:0e/22:3)	0.998802			472.875	770.605	POS	1.00808	0.863336	0.847916	0.391285	1.22947	0.380203	0.59315	0.593516	1.00962	0.719525	0.776599	0.454702	0.44906	0.290369	0.65807	0.932869	0.445596	0.948669	0.800389	0.332716	0.686257	0.517824	0.478653	0.795045	0.596809	0.281712	0.743154	0.542784	0.42213	0.70228	0.424401	0.818931	0.447447	0.667846	0.681442	0.795106	0.419396	0.259147	0.655983	1.11588	0.598209	0.350956
90	PC(16:1e/26:4)	0.998738			557.86	850.667	POS	0.466701	1.04486	0.324952	0.301278	0.591524	0.200857	0.484725	0.545593	0.394473	0.170646	0.482269	0.382063	0.470417	0.276144	0.488856	0.155189	0.364212	0.673852	0.689086	0.638414	0.457305	0.447104	0.674324	1.19206	0.252793	0.310216	1.21071	0.534335	0.468132	0.484163	0.258717	0.717627	0.906942	0.50503	0.564751	0.562784	0.190159	0.256859	0.43427	0.45253	0.548605	0.452393
91	TAG(18:1/18:1/18:1)	0.998702			764.798	902.817	POS	14.3132	12.493	7.18129	10.344	8.84065	11.0324	20.9732	10.1787	12.3471	11.7754	7.97752	9.72152	8.69194	8.84548	9.59784	13.5704	8.4421	13.7937	20.0799	17.4737	11.8837	23.4074	15.1293	20.6262	15.4535	20.2577	21.7104	7.35269	19.3028	13.2385	7.24935	23.7415	26.6576	14.0363	16.5949	8.71651	10.33	12.0648	10.0863	13.7889	15.776	13.2265
92	PC(14:0e/19:1)	0.9987			461.933	732.609	POS	2.8569	5.20761	3.15115	3.65158	4.79996	2.57239	5.00751	3.81445	3.46111	2.34898	2.43408	3.65771	3.21591	2.64812	4.51689	3.14845	3.041	3.66668	6.10476	5.36779	3.73365	5.68871	5.61222	6.55372	3.23151	5.74715	7.91356	2.4682	4.19166	2.99614	2.43405	4.89335	6.44335	4.82549	4.85534	3.79097	3.65056	3.11926	2.82984	3.40735	4.45539	3.03944
93	PC(14:0e/18:1)	0.998644			497.29	718.575	POS	0.737632	1.03284	0.464876	0.778776	1.05633	0.388754	0.987361	0.74745	0.721221	0.325057	0.386803	0.592369	0.524643	0.335647	0.889932	0.300915	0.444248	0.857208	1.12122	0.785309	0.67393	1.32599	1.27818	1.72823	0.703747	0.768464	1.91493	0.702158	0.824308	0.948235	0.31398	1.17409	1.59068	1.05882	0.871597	0.729905	0.585674	0.691864	0.614796	0.658181	0.972833	0.582968
94	TAG(16:0/18:1/18:2)	0.998579			935.793	874.785	POS	0.164148	0.123298	0.10577	0.167013	0.141197	0.186973	0.296627	0.144119	0.182342	0.11074	0.1382	0.20575	0.18196	0.0847745	0.162602	0.308129	0.178086	0.229194	0.181518	0.147847	0.172014	0.252595	0.259006	0.266013	0.296248	0.212389	0.336914	0.160094	0.0683887	0.307689	0.0811255	0.227187	0.239344	0.125705	0.1461	0.111244	0.140702	0.14788	0.178753	0.262135	0.201027	0.296297
95	PC(14:1e/26:2)	0.998565			570.326	826.666	POS	0.124928	0.317769	0.0774636	0.0481043	0.0782735	0.0651795	0.120982	0.0799735	0.104553	0.0258899	0.127433	0.0461119	0.126584	0.0275151	0.106632	0.0215329	0.0650885	0.0785267	0.170439	0.102097	0.0957538	0.122612	0.0783738	0.288689	0.0511466	0.0464773	0.147108	0.0726016	0.0703844	0.0686637	0.0383867	0.15873	0.13117	0.131689	0.0895637	0.0780539	0.0487343	0.0535919	0.067031	0.0676225	0.0952963	0.124055
96	SM(d14:3/29:1)	0.998466			559.977	823.662	POS	0.105955	0.111063	0.145327	0.112931	0.197051	0.083626	0.127561	0.146101	0.137513	0.0866708	0.101363	0.10084	0.112043	0.0697778	0.136589	0.117037	0.127173	0.175125	0.165607	0.113637	0.123649	0.147465	0.175101	0.134343	0.109313	0.163313	0.10998	0.122223	0.103128	0.121952	0.0821119	0.157026	0.202464	0.122266	0.136288	0.125079	0.0899687	0.101352	0.121971	0.149057	0.130232	0.0920587
98	PC(14:0e/17:0)	0.998312			425.312	706.593	POS	0.259863	0.462654	0.375184	0.335468	0.505965	0.232641	0.491804	0.435942	0.307464	0.243618	0.388631	0.343031	0.288938	0.276514	0.390829	0.686734	0.289339	0.356113	0.421859	0.477423	0.378501	0.423885	0.56757	0.389608	0.301518	0.399664	0.748442	0.3162	0.462365	0.305216	0.340061	0.440428	0.537317	0.300423	0.580502	0.500564	0.282618	0.325956	0.242353	0.472716	0.417758	0.199134
99	PC(20:4e/26:2)	0.998311			589.365	904.704	POS	0.0184376	0.0318484	0.0124783	0.00792149	0.0223357	0.00506779	0.015349	0.0256735	0.0140441	0.00405808	0.0249936	0.00971402	0.0085102	0.00645334	0.0123466	0.0098663	0.0111503	0.0156761	0.0194953	0.0125113	0.0143966	0.0139067	0.0177115	0.0355193	0.00620088	0.0047218	0.03467	0.0105764	0.0224021	0.0223856	0.0104712	0.0312796	0.0329563	0.0130136	0.0137348	0.0250265	0.00627362	0.0109477	0.0102952	0.0146244	0.017722	0.00788966
100	PC(18:3e/24:4)	0.998307			512.18	846.636	POS	0.07701	0.13344	0.0367627	0.0610763	0.140893	0.0304726	0.0994777	0.0882582	0.0622814	0.0240948	0.0448127	0.0496963	0.0310926	0.0243466	0.0525944	0.0290776	0.0334071	0.121217	0.0556547	0.047279	0.0621473	0.127798	0.126811	0.120045	0.0433087	0.0450494	0.110683	0.0736292	0.0664778	0.0595159	0.0214059	0.0821999	0.134992	0.0520712	0.0612808	0.0458645	0.0320179	0.0569416	0.044818	0.0749875	0.0726261	0.0429579
101	PC(14:0e/24:2)	0.998204			598.004	800.651	POS	0.00204837	0.00355841	0.00180116	0.000809881	0.00274404	0.00110232	0.00261019	0.00168296	0.0025451	0.000693645	0.000999736	0.000674998	0.0010877	0.000422582	0.00271469	0.000383133	0.00142374	0.00230599	0.00342554	0.00423981	0.0018637	0.00192788	0.00090166	0.00314224	0.000873571	0.00157087	0.004273	0.00173276	0.00153038	0.00222355	0.000600319	0.00435642	0.00321849	0.00127947	0.00123401	0.00175945	0.000795976	0.00149487	0.00187964	0.00205203	0.00193929	0.00144342
102	PE(16:0/18:1)	0.998181			475.561	718.539	POS	0.382629	0.688504	0.302784	0.741546	0.477331	0.569491	0.643714	0.388162	0.546129	0.332154	0.263389	0.768508	0.645393	0.474201	0.716524	0.806442	0.507495	0.659762	1.52723	0.657539	0.604946	0.850492	0.878154	0.940836	1.17696	0.832641	0.73232	0.442291	0.704346	1.49731	0.422932	0.698749	1.14372	0.766054	1.08551	0.904471	0.691401	0.423924	0.48072	0.429063	0.794836	0.647158
103	PC(16:2e/23:0)	0.998075			558.053	814.688	POS	4.44945	12.9942	6.24664	6.21688	9.18459	4.36289	10.9608	6.38689	7.84569	4.21774	4.45748	6.63962	4.59326	5.0014	9.87697	4.22388	5.92701	5.75818	12.8893	14.5622	7.33976	9.76574	11.4172	19.6738	6.84075	9.90699	27.1794	4.56052	8.16754	7.80045	4.21045	12.969	18.6728	9.70636	10.1193	8.34388	5.64267	6.88573	4.53862	8.03608	10.2335	7.44573
104	PC(14:1e/4:0)	0.998061			75.1853	522.346	POS	0.165998	0.16547	0.0519934	0.109967	0.108919	0.0785226	0.0283902	0.118048	0.102301	0.0379472	0.0783571	0.0576728	0.117058	0.0460915	0.104646	0.0518948	0.11288	0.0753582	0.207733	0.189776	0.100451	0.146241	0.18487	0.136971	0.177255	0.114162	0.0772519	0.264823	0.0613259	0.379478	0.175528	0.23829	0.245786	0.152444	0.333601	0.145547	0.0910215	0.100328	0.188369	0.245999	0.182068	0.0350911
105	PC(18:2e/22:6)	0.99786			441.037	816.589	POS	0.156186	0.186909	0.112878	0.121128	0.286567	0.0880437	0.130291	0.233271	0.156824	0.0990185	0.157778	0.16625	0.0745043	0.0777634	0.11197	0.198646	0.148691	0.171008	0.193979	0.153787	0.151275	0.177507	0.22831	0.240864	0.0815539	0.151325	0.301612	0.0805639	0.222855	0.24929	0.142168	0.285367	0.176372	0.137094	0.126524	0.208039	0.0534499	0.193442	0.119932	0.148817	0.175004	0.0754306
107	PC(14:0e/22:6)	0.997687			388.275	764.559	POS	0.00490113	0.0700877	0.00379777	0.0165888	0.0261687	0.00191117	0.00381254	0.047451	0.00702866	0.0367317	0.0207547	0.00482422	0.00135501	4.33919e-06	0.00864009	0.0784558	0.0026171	0.00902382	0.00362684	0.00552903	0.0176655	0.00547886	0.0209498	0.0238421	0.00431352	0.0053513	0.0273405	0.00261177	0.0225318	0.00860541	0.00621026	0.0782525	0.00453329	0.00887036	0.00546641	0.0215476	0.00182869	0.00714085	0.0117454	0.0122743	0.0146787	0.0260593
108	PC(14:1e/25:0)	0.997492			557.852	816.693	POS	0.233657	0.671961	0.329953	0.334058	0.488671	0.226994	0.606736	0.357678	0.406509	0.213433	0.239484	0.360615	0.232012	0.278437	0.51749	0.212696	0.309706	0.302342	0.695039	0.74133	0.38794	0.543596	0.611172	1.08582	0.362935	0.537127	1.4094	0.241893	0.430503	0.413771	0.231937	0.681197	1.01082	0.508006	0.520108	0.422166	0.310104	0.344096	0.229662	0.40192	0.541907	0.38419
110	PC(18:3e/26:4)	0.996965			580.029	874.665	POS	0.0758181	0.179282	0.0408043	0.0334977	0.0543561	0.0276229	0.076595	0.0532735	0.0590984	0.0152364	0.0453256	0.0316311	0.038241	0.0128221	0.0492906	0.0101149	0.0320477	0.0555654	0.0754656	0.0531568	0.0509623	0.0762168	0.068292	0.120507	0.0452336	0.0380123	0.0892389	0.047798	0.0481996	0.0528498	0.0280352	0.0613825	0.0736735	0.0683638	0.0650879	0.0442679	0.0358421	0.0260291	0.0474187	0.0567838	0.0575386	0.0430388
111	SM(d14:2/29:1)	0.996802			545.357	825.686	POS	0.011794	0.0369495	0.022695	0.00974444	0.0470671	0.0352758	0.0319077	0.0408072	0.00790851	0.019081	0.0128819	0.0236567	0.0295999	0.0289764	0.014437	0.0414534	0.00782721	0.0386436	0.0327285	0.0177699	0.0255602	0.0291014	0.0479909	0.0649967	0.0154686	0.0443004	0.155496	0.0143325	0.0464792	0.0186929	0.0154566	0.0464308	0.056461	0.0323142	0.0276428	0.0113996	0.0230357	0.0380361	0.0125316	0.0383083	0.0388671	0.00718761
113	PE(19:2/19:2)	0.996705			479.378	768.554	POS	1.48791	2.84979	1.05801	2.55218	2.17217	1.9574	2.6316	1.89925	1.61882	1.29196	1.64866	3.64181	2.4627	2.33641	1.65518	1.6348	1.34332	2.49991	3.91765	2.92386	2.17917	3.03512	4.24269	4.37484	3.11196	3.05779	4.34516	1.30498	2.4961	2.62832	1.61268	2.45198	3.83492	2.82696	2.79865	2.72689	1.49147	1.70858	2.04486	2.16109	2.75026	2.6216
114	PE(18:2/18:2)	0.996651			430.008	740.524	POS	0.335767	0.683211	0.354964	0.762715	0.574476	0.560597	0.562245	0.557684	0.368268	0.408974	0.58825	1.22995	0.838758	0.870897	0.558095	1.49413	0.391454	0.851202	1.2343	0.787216	0.700658	0.619857	1.11179	1.34489	0.862741	1.02609	1.19976	0.492148	0.718068	1.0602	0.539002	0.730955	1.20702	0.656891	0.948257	1.12048	0.353254	0.485587	0.530905	0.548712	0.818769	0.6814
115	PE(20:3/20:3)	0.996565			466.703	792.554	POS	0.954592	1.39242	0.747814	1.50087	1.38545	1.6541	1.73408	1.34497	1.38766	0.86714	1.22598	2.13611	1.08037	1.59781	1.20554	2.59815	0.880027	1.46985	1.92148	1.375	1.42297	1.73784	2.34985	2.26449	2.64713	2.23882	2.40056	0.857378	2.09865	2.49456	1.5279	2.53733	2.39218	1.68724	2.28227	1.85115	0.913453	1.68886	1.46781	1.45029	1.94146	1.48234
116	PE(18:0/18:2)	0.996431			486.708	744.554	POS	2.2399	2.71847	1.41575	2.9174	1.80304	2.88065	2.5918	1.7357	2.51947	1.26557	1.02859	2.71246	2.48334	2.0256	2.69419	3.39746	1.85514	2.62285	6.21681	2.38251	2.47533	3.24683	3.43226	3.86023	5.80514	3.43113	2.72771	1.88104	2.26925	5.08573	1.83619	3.06766	4.60275	3.28494	5.0571	2.85432	2.4762	1.64066	2.01169	1.84122	3.17958	2.5828
117	PE(18:3/18:3)	0.996114			358.146	736.491	POS	0.0190797	0.0223554	0.00526884	0.0149555	0.0181978	0.013449	0.00436987	0.0172885	0.00756932	0.0064193	0.00565691	0.0292892	0.0141535	0.0123552	0.0168944	0.0181668	0.00466461	0.0126587	0.0395416	0.014771	0.0148553	0.0110682	0.0295959	0.0351238	0.0362693	0.0189308	0.012672	0.0107784	0.0204956	0.0545313	0.0106041	0.0380896	0.0576261	0.0189645	0.0374137	0.0274388	0.00763352	0.0186671	0.0139786	0.0198667	0.0252499	0.0108412
118	PE(16:0/16:1)	0.995959			425.035	690.505	POS	0.0187146	0.0166287	0.0212366	0.0692384	0.030837	0.0409886	0.0214355	0.0227061	0.0142618	0.0106008	0.0058569	0.0544707	0.0560062	0.0617591	0.0390583	0.146076	0.0229261	0.0480555	0.0952655	0.0179635	0.0407043	0.0167535	0.0682202	0.0300179	0.166762	0.0944114	0.0341009	0.0764682	0.0323824	0.275431	0.0489415	0.00800586	0.0553525	0.0219353	0.157989	0.183698	0.0287607	0.021043	0.0268119	0.0357685	0.0727818	0.0328668
119	PE(18:1/18:2)	0.995922			443.642	742.539	POS	1.68374	1.78496	0.747535	1.33812	0.772103	1.36217	0.947979	0.784746	1.48823	0.693524	0.387989	1.17423	1.33128	0.782318	1.38693	1.08357	0.838432	1.14403	2.69631	1.43666	1.19324	1.74441	1.02907	1.7183	2.69749	1.29576	1.04371	1.04392	1.09507	2.84679	0.736742	1.56874	1.22314	1.20249	1.6069	1.02035	1.50797	0.761622	0.894603	0.649963	1.35195	1.38216
120	PE(18:0/18:5)	0.995917			392.367	738.507	POS	0.0428366	0.0957368	0.0271984	0.136479	0.0463268	0.0504646	0.0777358	0.0844301	0.0469907	0.0304438	0.0808834	0.191002	0.0575614	0.0814556	0.0552503	0.170507	0.033244	0.0679916	0.274367	0.0907015	0.0870804	0.0391105	0.246743	0.202491	0.183717	0.141596	0.129885	0.109182	0.1014	0.347903	0.0592981	0.117046	0.154463	0.113623	0.20167	0.200203	0.0145144	0.0990333	0.0793111	0.0671818	0.137283	0.100131
122	PC(18:0e/26:4)	0.995817			623.139	880.713	POS	0.0699151	0.17533	0.040486	0.0332441	0.0589729	0.0213164	0.0712792	0.0636481	0.0438343	0.00751878	0.0444108	0.0339957	0.0406708	0.0129705	0.0573729	0.0188992	0.0407556	0.0604184	0.0657068	0.0381404	0.0499443	0.0487306	0.0666378	0.117062	0.0340747	0.0247308	0.0900205	0.0626226	0.0484683	0.0507904	0.0312732	0.0705615	0.11722	0.0545001	0.0860226	0.0568329	0.0278455	0.0175624	0.036258	0.0728549	0.0586352	0.0625273
124	PE(18:1/20:4)	0.995401			436.413	766.538	POS	0.296145	0.697454	0.239567	0.534081	0.580307	0.423523	0.384096	0.38182	0.30434	0.284468	0.309181	0.721484	0.593363	0.405871	0.367801	0.632177	0.254299	0.730556	1.31066	0.751283	0.510124	0.679316	0.941423	1.43526	0.580686	0.553895	0.962029	0.326214	0.606789	0.593306	0.23512	0.667078	1.15364	0.717963	0.725446	0.560528	0.378676	0.418289	0.490223	0.44201	0.656205	0.727948
125	PC(14:0e/4:0)	0.995306			91.4622	524.362	POS	0.0615048	0.1137	0.0445538	0.117838	0.0968707	0.0513261	0.0322727	0.10817	0.0572878	0.0282039	0.0889929	0.0440563	0.0533875	0.0435986	0.0797023	0.0353923	0.0963101	0.0791001	0.266882	0.292985	0.0896067	0.127914	0.150668	0.12793	0.098226	0.0872588	0.12373	0.128889	0.0636403	0.189536	0.133632	0.178081	0.341123	0.192369	0.207762	0.160869	0.107489	0.0972352	0.190027	0.239485	0.155045	0.0348137
126	PC(14:0e/21:0)	0.995273			534.901	762.657	POS	0.0255366	0.0290968	0.014898	0.0242277	0.0215158	0.0163499	0.0214138	0.0510233	0.0512574	0.0123003	0.0273675	0.0590622	0.0197485	0.0204858	0.0643247	0.0236687	0.0123058	0.0129728	0.0371957	0.0401566	0.0292454	0.0493716	0.171162	0.0270386	0.0431546	0.057455	0.175545	7.15916e-06	0.0424997	0.0153512	0.0340061	0.140756	0.159504	0.0796543	0.120346	0.0888321	0.0259632	0.0285105	0.045249	0.101789	0.0740102	0.0270344
127	PE(18:1/22:6)	0.995111			423.238	790.538	POS	0.254034	0.224011	0.238247	0.220424	0.165743	0.360132	0.162845	0.245094	0.256869	0.239209	0.17323	0.301185	0.244082	0.210718	0.196646	0.559714	0.140143	0.356771	0.373245	0.221131	0.257174	0.295054	0.297001	0.388628	0.376573	0.280986	0.381305	0.134144	0.294621	0.457661	0.234777	0.400697	0.311511	0.211499	0.299874	0.198882	0.261891	0.393911	0.229909	0.208834	0.297777	0.407208
128	PE(17:1/17:1)	0.995019			437.286	716.522	POS	1.84952	2.60587	1.04592	2.95976	1.84651	2.22287	2.43136	1.31369	2.09418	0.992871	0.795604	2.75797	2.01755	2.06985	2.92968	3.43552	1.58196	2.05071	6.18422	2.38482	2.27852	3.41882	3.46543	4.39807	5.35664	3.26812	2.61038	1.82389	2.56836	4.90911	1.51583	2.45724	4.61448	3.10812	4.96612	3.06307	2.6824	1.21596	1.74682	1.44228	3.08585	2.19553
129	TAG(14:0/14:0/14:0)	0.994894			695.783	740.676	POS	0.921146	0.010383	2.73361	0.105059	0.0855857	0.10068	0.0135423	0.0894827	0.00392088	0.00223735	0.017053	0.114529	4.83226	0.132998	0.118747	0.161858	0.0356298	0.0864098	0.694877	0.101489	0.518075	0.0478069	0.286837	0.0233142	1.44212	0.139968	0.0189118	0.178589	0.0474486	0.716224	0.0474946	0.0264417	0.308835	0.122014	0.809584	0.14669	0.0332113	0.0345211	0.0337875	0.090868	0.239719	0.0332542
133	PE(16:1/22:5)	0.993003			416.384	764.523	POS	3.65793	5.48135	2.63866	4.76778	4.92371	4.85118	4.37389	5.0083	4.39786	2.9834	3.76469	7.1051	4.00228	4.03499	4.33464	7.3286	3.21871	5.6266	8.61392	4.93558	4.80246	5.74033	8.29456	9.96854	8.04057	6.49888	10.0622	2.60745	6.84775	9.44883	3.80405	8.7547	8.28252	5.50092	7.2179	7.11582	3.14716	5.21348	5.4826	5.13951	6.69304	5.63025
136	SM(d14:1/27:1)	0.992329			499.339	799.661	POS	0.0229127	0.0497122	0.0225467	0.0297352	0.0565466	0.0281245	0.0413222	0.0456974	0.0193832	0.0159356	0.0188146	0.0242993	0.0253593	0.0155094	0.0279349	0.0220526	0.0134401	0.0275506	0.0501604	0.0165204	0.0286779	0.0489425	0.0538107	0.07841	0.0114673	0.0412849	0.0858507	0.0251591	0.0404647	0.0213075	0.01895	0.0464116	0.0255735	0.0440873	0.0311055	0.0208643	0.0262675	0.0231971	0.0123322	0.0269476	0.0359176	0.00526907
138	PE(15:0/22:6)	0.992046			388.361	750.508	POS	0.020519	0.0282328	0.010449	0.0156394	0.0282866	0.0253592	0.0100697	0.0289801	0.0155753	0.0107482	0.0175601	0.0471175	0.0254642	0.0132971	0.0185033	0.0398738	0.00783316	0.030518	0.042815	0.0165115	0.0226677	0.0188661	0.035955	0.0624169	0.0348972	0.0252533	0.0323678	0.00517572	0.0435783	0.0329502	0.016468	0.0518721	0.0590114	0.0282759	0.044447	0.0412163	0.00814744	0.0224086	0.0138866	0.0261049	0.0317526	0.0161221
140	PE(16:1/22:6)	0.992033			382.974	762.508	POS	0.00401993	0.00479869	0.00471576	0.00725402	0.00161725	0.0196371	0.00374519	0.00542194	0.00265392	0.0072907	0.0040032	0.0251946	0.00468368	0.0141906	0.00681028	0.0132117	0.000924457	0.00891264	0.00725738	0.00246943	0.00744062	0.00852233	0.0265351	0.0612183	0.0394259	0.0156202	0.015581	0.00298346	0.0283939	0.0527682	0.00916382	0.0333422	0.018615	0.0190094	0.0359192	0.0151239	0.00570639	0.0147915	0.0109355	0.0248849	0.0230811	0.0142383
141	PE(17:0/22:6)	0.991846			442.11	778.537	POS	0.0186463	0.0287267	0.0176279	0.0230686	0.0396529	0.0420073	0.0257518	0.0472346	0.0238861	0.0228765	0.0348074	0.0626802	0.0347918	0.0310609	0.019084	0.0625547	0.0181037	0.0569775	0.0512617	0.0266361	0.0343718	0.0387132	0.0388615	0.0739652	0.0303103	0.0370592	0.0654043	0.00763309	0.0559866	0.0309403	0.0365349	0.0788758	0.048456	0.0352727	0.0490829	0.0473261	0.0134689	0.0476752	0.0260949	0.0380784	0.0420915	0.0221729
142	SM(d14:1/29:1)	0.991831			544.814	827.685	POS	0.00964045	0.0213908	0.00698747	0.0106737	0.0344286	0.0080691	0.0269974	0.0226816	0.0198709	0.00620757	0.00714851	0.0133121	0.018224	0.0153564	0.00584972	0.00844793	0.00336223	0.0124457	0.0355259	0.0496849	0.0168153	0.016802	0.0174673	0.0319301	0.00231248	0.0107646	0.0482373	0.010072	0.013187	0.0212915	0.00637271	0.0207888	0.0237705	0.016682	0.0158963	0.0149225	0.00450001	0.0116264	0.00509687	0.00860783	0.0158068	0.0120453
143	PC(14:0e/23:0)	0.991809			579.846	790.689	POS	0.071962	0.0701133	0.0313412	0.0728022	0.0923198	0.0397782	0.0717652	0.0885775	0.13656	0.0293164	0.058884	0.101069	0.0415479	0.0433785	0.122836	0.0541977	0.0497942	0.0558242	0.174219	0.0847125	0.0745499	0.126858	0.269236	0.0755683	0.0954534	0.10298	0.2043	0.0401661	0.097769	0.0910247	0.0761894	0.240114	0.265312	0.160509	0.198216	0.176069	0.0521858	0.055602	0.119757	0.187957	0.138698	0.0620701
145	PE(11:0/26:4)	0.99158			455.067	754.539	POS	0.0353462	0.0921306	0.0239362	0.0495401	0.0510639	0.054656	0.0504895	0.0442436	0.0369845	0.0262679	0.0330648	0.106381	0.0824746	0.0476454	0.0396843	0.0505917	0.0215394	0.0859966	0.142534	0.0567854	0.0565678	0.0728095	0.0800544	0.162622	0.0777111	0.0752352	0.0849482	0.023591	0.0828308	0.0628351	0.0415691	0.0866911	0.132906	0.0838428	0.107952	0.0901495	0.033406	0.0362466	0.037285	0.0474947	0.0747463	0.044849
148	SM(d14:0/30:2)	0.990985			616.172	841.715	POS	0.0167394	0.0477032	0.0146226	0.0164366	0.0324903	0.0144642	0.0268147	0.0279443	0.0235218	0.0114768	0.0185979	0.0194975	0.0128264	0.00148497	0.0310459	0.017664	0.0188825	0.0303041	0.0462156	0.0298202	0.0229277	0.0335239	0.0351157	0.0655411	0.0177471	0.0244214	0.0504436	0.0146798	0.0309654	0.0181321	0.0103133	0.0407574	0.0511064	0.0321753	0.0212583	0.020658	0.0164423	0.0178758	0.0183651	0.0339748	0.0291314	0.0125096
149	PC(14:0e/19:2)	0.990612			443.091	730.575	POS	0.0345264	0.0879899	0.0143739	0.0699264	0.0439131	0.0255585	0.0106597	0.0763113	0.0449113	0.0748023	0.0249509	0.0259336	0.0644886	0.00828696	0.039974	0.20326	0.019289	0.131368	0.0749707	0.0306266	0.0553061	0.0216666	0.0260974	0.0186681	0.0295052	0.0167307	0.0206653	0.0115317	0.0198927	0.0584913	0.0205806	0.108987	0.0574776	0.0755388	0.0301528	0.0945826	0.00320194	0.00905706	0.0103766	0.0325233	0.0350382	0.027791
150	TAG(16:0/17:0/18:1)	0.990531			752.849	864.794	POS	0.265383	0.27021	0.225538	0.4337	0.405367	0.554581	0.340248	0.332275	0.215765	0.198471	0.254583	0.56807	0.538557	0.225734	0.352485	0.608261	0.269831	0.760239	1.2202	0.361758	0.420063	0.468366	0.816805	0.695341	0.919315	0.631984	0.745553	0.250431	0.491401	0.665118	0.386377	0.568491	0.9813	0.599648	1.26667	0.750816	0.209872	0.46592	0.313839	0.529469	0.618774	0.395176
151	PC(18:4e/17:2)	0.990433			440.987	750.533	POS	0.0939311	0.107968	0.0610779	0.0956762	0.139707	0.0565255	0.117075	0.140142	0.101503	0.0750086	0.105499	0.108754	0.0496556	0.0532217	0.131616	0.133887	0.0993734	0.109883	0.154727	0.116586	0.102591	0.0836106	0.129172	0.148773	0.0747647	0.114671	0.152885	0.0538358	0.124518	0.131207	0.0729386	0.151328	0.159223	0.113587	0.102985	0.143118	0.037916	0.0843244	0.0895119	0.092124	0.108447	0.103863
152	PE(14:0/22:3)	0.990262			430.303	742.53	POS	0.0231642	0.0603844	0.0272463	0.065586	0.0536704	0.0587177	0.0551742	0.0497081	0.0286969	0.032252	0.0567361	0.14156	0.0958199	0.10238	0.0508301	0.130226	0.0254	0.0766148	0.135485	0.0707428	0.0670197	0.0688066	0.106271	0.148778	0.0813215	0.106877	0.134699	0.0454036	0.069387	0.120588	0.0521766	0.0626642	0.121559	0.0663525	0.0942521	0.126482	0.0360866	0.0484597	0.0447763	0.0547599	0.0836684	0.071334
153	TAG(12:0/14:0/18:2)	0.990056			677.87	764.675	POS	1.56938	0.0344965	0.535021	0.216773	0.171619	0.228974	0.0459402	0.18917	0.0309498	0.0150584	0.0333744	0.251828	2.60465	0.260672	0.202312	0.18057	0.0713337	0.179497	0.98643	0.267711	0.403788	0.179646	0.592534	0.0864175	1.88838	0.338834	0.1268	0.330683	0.148996	1.0558	0.138645	0.109617	0.670723	0.481739	1.32729	0.172747	0.0362189	0.094833	0.0756417	0.182375	0.423048	0.0588915
154	PC(21:2/21:2)	0.99001			519.891	866.654	POS	0.0167181	0.0167735	0.0136351	0.0345826	0.0360084	0.0185269	0.0187465	0.0189641	0.0187217	0.0108728	0.0174561	0.0160569	0.00784151	0.012276	0.0196203	0.0530784	0.0328491	0.0255171	0.049948	0.0478647	0.0243029	0.0246598	0.0487146	0.0718068	0.0304195	0.0345026	0.102436	0.0160289	0.0277638	0.0333114	0.017991	0.0394758	0.0519682	0.0155201	0.0268392	0.0393312	0.0203187	0.013996	0.0197891	0.0464053	0.0358567	0.0138049
155	PC(20:3/20:3)	0.990003			500.563	834.597	POS	0.981944	1.3637	0.703249	1.72395	1.66058	0.910096	1.75937	1.01077	0.98466	0.624956	1.21375	1.4874	0.990506	1.24504	1.40331	1.46919	1.03008	1.94255	2.83432	1.85831	1.35989	1.88332	2.96027	2.36383	2.05217	2.44415	2.11563	1.95107	1.79253	1.82165	1.85335	1.91984	3.04318	1.83541	2.68477	1.69945	1.10428	1.40948	1.95353	2.113	2.05268	1.50674
157	PE(18:0/20:3)	0.989814			498.284	770.57	POS	0.144159	0.352768	0.0828233	0.413171	0.272881	0.203667	0.318109	0.159886	0.180745	0.0812107	0.129566	0.413825	0.238525	0.26627	0.251905	0.168321	0.125739	0.429515	1.04336	0.376546	0.28265	0.397381	0.722901	0.727806	0.739516	0.527088	0.431507	0.337782	0.324807	0.644551	0.348881	0.473631	0.977121	0.517858	1.10525	0.546426	0.278769	0.306473	0.373383	0.474346	0.539762	0.468473
159	PE(9:0/26:2)	0.989366			462.027	730.539	POS	0.0791826	0.0821941	0.0371876	0.0696686	0.0266817	0.119992	0.0684551	0.0476419	0.0723583	0.032429	0.0327363	0.0952979	0.116279	0.0582037	0.0820433	0.149829	0.0359922	0.0903152	0.209701	0.0493575	0.0777773	0.104958	0.0940099	0.106042	0.193076	0.0748619	0.0344067	0.0450428	0.0683824	0.134412	0.0540875	0.109517	0.125858	0.0842871	0.157251	0.0871957	0.0804655	0.0413653	0.0531986	0.0527614	0.0895356	0.0576159
160	SM(d14:0/18:0)	0.989265			340.235	677.549	POS	0.23623	0.346813	0.131926	0.229684	0.401035	0.144687	0.201506	0.292195	0.151885	0.108695	0.138273	0.17284	0.173235	0.0811434	0.333899	0.177264	0.136792	0.294395	0.638602	0.261555	0.232633	0.20103	0.451168	0.571807	0.219393	0.308407	0.389201	0.254977	0.269542	0.290119	0.117459	0.448762	0.696494	0.298453	0.371242	0.231451	0.139524	0.157489	0.162508	0.240157	0.306273	0.122417
161	TAG(14:0/16:1/18:1)	0.98915			722.912	820.739	POS	8.79543	2.85625	3.33385	9.98876	7.03057	7.90122	2.95138	3.9768	1.83554	1.59149	2.02441	10.6572	11.6041	7.60116	8.53712	10.5294	3.87572	7.64376	25.4213	6.27562	7.22155	7.2862	19.6376	8.15069	22.4192	12.4365	6.48523	9.42093	6.06278	22.8297	6.14952	6.90513	21.8886	9.63086	26.9258	13.2825	3.47078	5.79792	5.06752	7.88791	11.6703	5.53859
162	SM(d14:0/18:1)	0.988996			340.241	675.544	POS	2.70412	3.58831	1.44172	2.42152	4.22813	1.66219	2.30077	3.3018	1.66225	1.22172	1.59096	1.96093	1.99327	0.854622	3.75171	1.9002	1.53908	3.27501	6.65987	2.7886	2.54234	2.18653	5.07273	5.97785	2.43484	3.47687	4.4557	2.80667	2.84342	3.27428	1.28043	4.96733	7.17889	3.15619	3.84468	2.57378	1.51066	1.77451	1.86602	2.71611	3.33671	1.40184
163	PC(17:1/17:1)	0.988937			384.748	758.561	POS	0.834247	1.06184	0.35305	0.72484	1.05338	0.58789	0.474477	0.532236	0.771758	0.354628	0.322528	0.621894	0.450654	0.307859	0.999955	0.501532	0.506322	0.634677	1.83808	0.627037	0.677944	0.870345	1.65851	2.0726	1.16676	1.30397	0.169911	0.874889	0.775986	1.37303	0.349591	1.05987	2.60019	0.963127	1.4173	0.677967	0.777308	0.535219	0.796615	0.865391	1.06887	0.711993
165	PE(12:0/22:3)	0.988544			398.342	714.506	POS	0.0832913	0.116889	0.0818905	0.209228	0.0964465	0.123176	0.132533	0.0909003	0.117797	0.0829003	0.0424326	0.196303	0.120072	0.186945	0.260683	0.528693	0.0473105	0.150015	0.377238	0.143274	0.159401	0.176319	0.21808	0.211148	0.579653	0.225903	0.156888	0.0778555	0.132803	0.310165	0.0793327	0.0814331	0.189125	0.191589	0.674703	0.340668	0.0780741	0.0529238	0.0684961	0.0728326	0.20621	0.118536
166	TAG(16:1/16:1/18:2)	0.988005			707.792	844.738	POS	7.01272	3.17136	1.98305	6.14759	4.63877	5.41291	4.12428	2.53944	2.69818	2.40822	1.91847	7.3544	3.88652	4.92344	6.47294	6.19672	1.75144	5.44851	17.379	4.90745	5.01877	8.02069	15.1091	9.96315	14.6701	7.53809	6.02163	6.8043	6.99826	9.53509	3.60137	10.0335	17.8844	7.75085	16.4657	5.34118	4.27566	5.03108	3.66972	6.24951	8.68228	5.01605
167	SM(d14:0/27:1)	0.987671			547.13	801.674	POS	0.220322	0.503469	0.175719	0.207315	0.466628	0.213009	0.279096	0.368891	0.286658	0.131486	0.17565	0.247785	0.21679	0.139561	0.286141	0.225684	0.183419	0.317641	0.717423	0.221237	0.279196	0.301658	0.438867	0.729681	0.181348	0.263955	0.394184	0.174958	0.334672	0.257865	0.15169	0.584895	0.690693	0.426057	0.316883	0.144942	0.176358	0.222586	0.18214	0.196481	0.324732	0.127042
168	TAG(16:0/16:0/16:0)	0.987605			740.478	824.76	POS	0.975377	0.497386	0.683695	1.98964	1.20708	1.38032	0.567927	0.717418	0.305778	0.271212	0.402091	1.73132	1.85962	1.38692	1.49667	2.40041	0.845535	1.31298	4.13174	1.14077	1.26519	1.16356	3.26416	1.29824	3.69124	2.14185	1.09899	1.50275	0.994887	4.20148	1.35367	1.03666	2.8926	1.58536	4.35582	2.8265	0.570098	0.998106	0.973902	1.25979	1.9584	1.01133
170	SM(d14:0/20:0)	0.987368			402.077	705.582	POS	3.22649	4.52649	3.03677	3.84623	5.15942	2.35474	5.03739	3.64145	3.63542	2.38617	2.89952	3.71369	2.88862	2.12495	4.33123	3.87669	3.72347	4.20463	6.26947	4.85969	3.78712	5.15558	5.70806	7.42615	3.60954	4.76332	7.5966	3.38758	4.1463	3.50966	2.55451	5.27237	7.32998	4.16754	4.15485	3.3605	2.95806	2.74096	3.34795	4.09829	4.48883	3.02232
172	SM(d14:1/28:2)	0.987089			554.635	811.685	POS	0.0119281	0.0526196	0.0190432	0.0133637	0.0237274	0.01133	0.0294653	0.0189913	0.0239424	0.0139623	0.0232323	0.0260593	0.0163845	0.0146406	0.0221819	0.0149415	0.0178153	0.0138088	0.0387325	0.0406899	0.022343	0.0263867	0.0393134	0.0375561	0.012912	0.0229936	0.0537822	0.0130584	0.0177696	0.0277714	0.0074529	0.0274239	0.0283558	0.0259904	0.0252698	0.0200082	0.0108761	0.0154145	0.0233607	0.0194327	0.0239541	0.0239614
174	TAG(15:0/16:0/18:2)	0.986655			715.133	834.746	POS	0.0772161	0.0357535	0.0351739	0.0662658	0.0860794	0.0887262	0.0341329	0.0646058	0.0213196	0.0220434	0.0300969	0.113187	0.108244	0.0256231	0.0730631	0.0399871	0.0303719	0.117653	0.252924	0.0610608	0.0691764	0.0698714	0.158985	0.0851877	0.23573	0.106241	0.0710924	0.0658431	0.0803068	0.158917	0.0739468	0.0748811	0.205009	0.100519	0.282635	0.121187	0.0294522	0.0679351	0.0299681	0.095236	0.111208	0.0408334
175	SM(d14:0/20:1)	0.986426			351.823	703.565	POS	0.516813	0.925619	0.409388	0.60198	1.0108	0.406148	0.949939	0.664192	0.706918	0.301536	0.396689	0.593352	0.485883	0.27798	0.93543	0.343985	0.506663	0.831402	1.51783	0.872496	0.662752	1.07145	1.33824	1.86734	0.684345	0.922926	1.75051	0.582758	0.688955	0.644954	0.246847	1.15218	1.79376	0.787884	0.713595	0.680324	0.545055	0.465369	0.703131	0.598897	0.90729	0.368783
176	PC(16:0e/21:2)	0.986344			520.902	786.657	POS	2.90927	3.71936	2.22273	2.90629	4.61161	1.89024	3.5121	3.23265	4.10301	1.55953	2.22491	2.92499	2.39569	1.45854	3.97347	2.13954	3.00983	3.90123	5.85219	4.08876	3.1318	4.36517	5.65582	6.54892	2.73865	4.22469	6.25557	2.53842	2.73941	2.65754	1.50418	5.23385	7.00892	3.88788	2.94407	2.6622	2.45428	2.60531	3.57888	3.19905	3.83173	2.23172
177	SM(d14:0/28:1)	0.986343			666.158	815.697	POS	0.430899	0.0443226	0.045712	0.355408	0.061717	0.0418403	0.0981826	0.0539561	0.0427856	0.0186453	0.0191742	0.0494338	0.166703	0.0547517	0.095357	0.0667301	0.0335895	0.051964	0.160455	0.0643548	0.0977991	0.0872609	0.101983	0.158879	0.222335	0.160285	0.158709	0.0923146	0.38079	0.0805735	0.0351742	0.0881932	0.147197	0.0857758	0.140955	0.0811415	0.031058	0.0360067	0.0767304	0.0646301	0.117368	0.0247605
178	LPE(18:2)	0.986173			74.9282	478.293	POS	0.319332	0.274534	0.0893103	0.186262	0.151127	0.181324	0.059947	0.145876	0.18142	0.0600048	0.0805433	0.0945978	0.238859	0.0930641	0.269742	0.110307	0.193352	0.120554	0.426403	0.234298	0.175543	0.361324	0.336513	0.263714	0.45544	0.232341	0.128391	0.467968	0.104388	0.710348	0.26101	0.365642	0.264468	0.193419	0.602676	0.259513	0.177777	0.141261	0.282499	0.236241	0.307628	0.0771829
179	PC(21:1/21:1)	0.98612			602.77	870.686	POS	0.00481036	0.00247036	0.00223548	0.00268505	0.00391005	0.000628031	0.00351025	0.00353537	0.00266303	0.000591516	0.00342183	0.00211215	0.00125742	0.000576243	0.00320365	0.000133077	0.00230213	0.00503822	0.00395922	0.00198328	0.00255134	0.00186711	0.00693465	0.00955165	0.00103336	0.00170748	0.00682745	0.00370772	0.00267617	0.00343797	0.000691286	0.00735402	0.00752354	0.00195604	0.00284183	0.00420983	0.0012519	0.000988868	0.00376704	0.00410005	0.003812	0.00249213
180	SM(d14:0/21:1)	0.986022			430.595	717.59	POS	0.15137	0.248284	0.194149	0.161996	0.31431	0.142949	0.180162	0.278942	0.118396	0.184037	0.247984	0.171024	0.371354	0.0994077	0.169053	0.434681	0.202894	0.272719	0.301386	0.20763	0.222636	0.205933	0.214295	0.329814	0.0667334	0.239081	0.353635	0.126388	0.24784	0.0883575	0.146086	0.292124	0.279188	0.167601	0.179479	0.198686	0.108445	0.188294	0.113448	0.234552	0.198946	0.0914415
181	SM(d14:0/26:0)	0.985968			559.701	789.674	POS	1.15096	1.34285	0.716102	1.15704	1.69717	0.684546	1.19749	1.15607	1.54999	0.547953	0.752941	1.08659	0.7348	0.483348	1.53738	0.701557	1.26877	1.50525	2.58401	1.38918	1.1622	1.78882	2.12583	1.75898	1.12421	1.59471	1.8379	0.906423	1.25234	1.08065	0.715858	2.08646	2.88867	1.80522	1.40073	1.27116	0.953175	0.897731	1.46878	1.26907	1.48562	0.819395
182	LPC(16:1)	0.985814			71.1834	494.324	POS	0.0932686	0.160729	0.0620178	0.150024	0.141691	0.082019	0.0321347	0.184095	0.0624235	0.0408297	0.138529	0.105322	0.17615	0.0874098	0.112972	0.078425	0.0698489	0.105582	0.39308	0.296112	0.128633	0.127585	0.290102	0.179245	0.0863966	0.205706	0.148069	0.288285	0.0922338	0.509633	0.240731	0.161078	0.306885	0.280997	0.323564	0.109104	0.133157	0.116424	0.298201	0.383131	0.225291	0.0771465
183	SM(d14:0/22:0)	0.985772			461.938	733.612	POS	0.684331	1.24201	0.726168	0.891787	1.13868	0.609322	1.18803	0.902098	0.82529	0.575128	0.576439	0.852844	0.774574	0.649911	1.05096	0.73496	0.747389	0.88076	1.48455	1.28025	0.890774	1.36305	1.32218	1.57216	0.779442	1.36983	1.87062	0.593541	1.00654	0.689297	0.598891	1.1944	1.56609	1.15509	1.16	0.898382	0.862943	0.756436	0.671416	0.823491	1.06599	0.70888
184	SM(d14:2/24:2)	0.98575			386.979	753.591	POS	0.00772893	0.0519831	0.0110898	0.0307245	0.0412964	0.0132101	0.0952068	0.0202727	0.0190527	0.0145244	0.0169379	0.0231314	0.00189345	0.0189634	0.0566382	0.0205932	0.00546198	0.0190448	0.0873499	0.0280054	0.0291554	0.0966135	0.0899254	0.204444	0.030288	0.0729318	0.145856	0.0345051	0.0936584	0.0097108	0.0244266	0.0876389	0.113438	0.047999	0.0860815	0.0424812	0.0397595	0.0351573	0.0278983	0.0462294	0.0699496	0.022898
185	SM(d14:2/22:2)	0.985721			351.87	725.546	POS	0.0817934	0.148176	0.0657103	0.100697	0.161191	0.0618293	0.150656	0.102176	0.115755	0.0461462	0.0607278	0.0943698	0.0820214	0.046955	0.14453	0.0262269	0.08549	0.125266	0.213011	0.147576	0.103015	0.182913	0.190196	0.262637	0.114286	0.149444	0.257274	0.0906466	0.111469	0.0993777	0.0349058	0.160407	0.247086	0.127032	0.109442	0.11021	0.0909083	0.0705717	0.105459	0.096565	0.137412	0.0601751
186	SM(d14:0/26:2)	0.985528			520.907	785.653	POS	5.39499	7.62126	4.70738	6.11795	9.5724	4.07756	7.25248	6.76509	8.03735	3.27604	4.81411	5.57233	4.98346	3.07255	8.38308	3.92209	5.88219	7.7443	11.0357	8.48496	6.33587	8.66781	11.5277	13.615	5.63339	8.77988	12.9754	5.37227	5.55581	5.6043	3.2073	10.9514	14.0144	7.29617	6.09088	5.50761	5.19135	5.39059	7.16832	6.92735	7.86721	4.56842
188	TAG(13:0/16:1/16:1)	0.984787			675.511	778.683	POS	0.00483928	0.00303552	0.0039878	0.00762047	0.00631799	0.0116214	0.00187636	0.00519302	0.000564352	0.000804172	0.000692302	0.0124176	0.0126975	0.006578	0.00443797	0.0106733	0.0031306	0.01225	0.0278647	0.0087089	0.00726556	0.0101744	0.0132729	0.00311805	0.0145763	0.00822797	0.0305976	0.00409128	0.00537945	0.0107434	0.00481936	0.00557519	0.0121123	0.0150368	0.00935626	0.0115508	0.00344009	0.00577719	0.00615788	0.00592539	0.00947013	0.00264098
189	SM(d14:0/25:1)	0.984744			540.92	773.652	POS	0.912184	1.27555	0.476841	0.796583	1.72321	0.627296	0.716027	1.20166	0.875864	0.383355	0.560689	0.734917	0.706398	0.2972	0.868211	0.810827	0.563632	1.27816	2.23704	0.946759	0.89962	1.01882	1.66671	1.49245	0.526052	0.977806	1.49	0.690596	0.991994	0.749381	0.558539	1.89844	2.20535	1.35279	1.00644	0.818197	0.490956	0.641559	0.626251	0.85988	1.05591	0.465933
190	TAG(17:0/18:1/18:2)	0.984648			737.234	888.795	POS	0.29478	0.228505	0.159385	0.242428	0.274447	0.385583	0.303634	0.209314	0.247959	0.222915	0.187412	0.311399	0.264752	0.162857	0.251902	0.411736	0.141274	0.45665	0.538467	0.253901	0.277465	0.447451	0.407738	0.496596	0.423646	0.316486	0.452245	0.179902	0.443091	0.253437	0.232648	0.598293	0.566351	0.347878	0.390538	0.214793	0.262832	0.327589	0.227367	0.363356	0.365907	0.294666
191	SM(d14:0/26:1)	0.984443			559.586	787.668	POS	8.74098	10.4152	5.59598	8.93831	13.055	5.30489	9.39768	8.74743	11.9131	4.19765	5.85453	8.34178	5.65444	3.75732	11.6897	5.65266	9.64781	11.5383	19.9662	10.7497	8.95794	13.7705	16.4821	13.6601	8.70385	11.9887	14.1505	7.00247	9.74236	8.32206	5.53276	16.1023	22.0219	13.5809	10.8353	9.79041	7.36943	6.91305	11.0905	9.53059	11.3995	6.31785
192	TAG(12:0/16:0/18:2)	0.98396			701.355	792.707	POS	5.68289	0.260271	1.32452	1.21492	1.07241	1.33404	0.548118	1.07177	0.159724	0.149362	0.221772	1.58854	7.6563	1.08346	1.69066	1.5151	0.41856	1.2652	6.55846	0.903607	1.78598	0.94649	3.69302	0.800369	7.32606	1.90697	0.697043	1.84328	0.74612	4.35739	0.674047	0.820333	3.69069	1.5092	6.24161	1.63221	0.328309	0.657674	0.502849	1.10518	2.07783	0.57537
193	PC(20:1/20:1)	0.98391			537.18	842.654	POS	0.00450993	0.0284403	0.004056	0.00938885	0.0209805	0.00200633	0.00669565	0.00277425	0.0162048	0.00389989	0.00210847	0.00234151	0.000728333	0.00125218	0.00968657	0.00157546	0.00413793	0.0162102	0.0198083	0.0238387	0.00903221	0.00944445	0.024247	0.0239765	0.00479013	0.0116172	0.0280703	0.0101587	0.0073758	0.00470145	0.00166833	0.0203974	0.016599	0.00642713	0.0146737	0.0141772	0.00686444	0.00437397	0.00636273	0.0160177	0.0122075	0.00781505
194	SM(d14:1/22:2)	0.983843			369.023	727.575	POS	0.264252	0.397695	0.254761	0.25859	0.680372	0.289493	0.482185	0.432688	0.382343	0.178292	0.176234	0.433903	0.303694	0.158111	0.682166	0.168144	0.323889	0.563911	1.04683	0.587445	0.40325	0.363043	0.820944	1.03643	0.335387	0.636609	0.743338	0.238842	0.619787	0.297804	0.150433	1.02052	1.0782	0.605824	0.503665	0.331825	0.240018	0.374211	0.400566	0.245799	0.528592	0.256179
195	TAG(12:0/14:0/15:0)	0.983628			683.405	726.66	POS	0.0289069	0.000590107	0.0767235	0.00555662	0.00456213	0.00681143	0.000503733	0.00586007	0.000397434	6.52874e-05	0.000677294	0.00717463	0.128686	0.0112585	0.00703625	0.0110361	0.00448839	0.00689373	0.0571058	0.00997205	0.0187153	0.0050275	0.0136901	0.00152268	0.109258	0.0106903	0.000831803	0.00983229	0.00330393	0.0452481	0.00612122	0.00188104	0.0174103	0.0102038	0.054058	0.0106869	0.00406506	0.00170684	0.00118228	0.00535575	0.016425	0.000545764
197	SM(d14:0/22:2)	0.983446			414.993	729.59	POS	4.42292	7.74064	4.87739	5.53412	7.72458	4.49266	8.75339	6.24706	6.31435	3.48905	3.73642	5.48468	5.76099	3.93138	6.51073	3.93538	4.90442	6.66159	10.6304	7.79919	5.94757	10.3623	8.93369	12.2005	5.39325	8.55433	12.6788	4.06665	5.82429	4.04068	2.66899	8.1563	9.2543	6.74172	6.10037	6.21475	5.59423	4.82546	4.85347	5.27573	6.93367	4.36854
198	SM(d14:3/28:2)	0.983253			451.382	807.637	POS	0.353824	0.371561	0.312692	0.396875	0.615177	0.363186	0.888889	0.259232	0.353398	0.146949	0.363524	0.470312	0.366637	0.121761	0.528241	0.986305	0.3666	0.442559	0.41387	0.465487	0.429354	0.810609	0.95623	1.84091	0.477027	0.929108	1.78491	0.446963	1.03289	0.491237	0.389089	0.511985	0.620841	0.360074	0.230306	0.342943	0.591877	0.364075	0.386737	0.158104	0.669785	0.416713
201	PE(14:1/24:2)	0.982568			478.879	770.559	POS	0.191624	0.19449	0.114535	0.223164	0.162231	0.155791	0.214688	0.137695	0.18842	0.109874	0.117128	0.332743	0.192709	0.234869	0.0906345	0.191137	0.104062	0.177169	0.334222	0.251235	0.185921	0.237652	0.372595	0.394515	0.266461	0.286053	0.373975	0.0666421	0.239438	0.175245	0.0901665	0.132856	0.251197	0.227445	0.200729	0.178556	0.124661	0.166691	0.147578	0.134327	0.214041	0.224912
202	SM(d14:0/24:2)	0.982462			469.342	757.623	POS	1.2914	2.08273	1.4962	1.28288	1.72388	1.05472	1.78074	1.46851	1.83233	1.08843	1.08437	1.63954	1.30565	0.962207	1.45909	1.61322	1.13159	1.36497	1.4517	1.68436	1.43992	2.00153	1.59537	1.93086	1.07998	1.71791	2.48699	1.11627	1.23227	0.771396	0.80417	1.91813	1.87941	1.22735	0.970477	0.893012	1.38293	1.31726	1.07809	1.16758	1.39847	0.983578
204	LPC(14:0)	0.981902			67.521	468.308	POS	0.0879983	0.0841789	0.0383383	0.106228	0.108018	0.0527248	0.0107109	0.136102	0.0200953	0.0166795	0.0503086	0.087415	0.117242	0.0796877	0.0932208	0.0597843	0.0352805	0.0432882	0.227373	0.216949	0.0835812	0.0622122	0.178614	0.0732905	0.0625061	0.101466	0.0380292	0.191812	0.046029	0.197318	0.175908	0.0912087	0.189162	0.218644	0.182129	0.0536921	0.0513363	0.0648301	0.139805	0.240341	0.124123	0.037164
205	LPC(22:6)	0.981879			69.1267	568.34	POS	0.110697	0.127736	0.045823	0.1185	0.128046	0.0823867	0.0457525	0.163003	0.0732853	0.055995	0.217859	0.112625	0.0993017	0.0491277	0.087126	0.114141	0.117487	0.102737	0.219805	0.217528	0.114448	0.0906222	0.29642	0.205907	0.191937	0.132528	0.227295	0.183835	0.155042	0.466303	0.314964	0.385046	0.434518	0.192846	0.354769	0.303022	0.0671791	0.186773	0.309034	0.402484	0.257922	0.0412073
207	PC(16:2e/22:6)	0.981429			454.007	788.557	POS	0.0710148	0.0664712	0.093829	0.0422549	0.0835426	0.0462686	0.0352332	0.0768424	0.0793788	0.0855398	0.0530692	0.0151908	0.016981	0.0192051	0.0717052	0.19678	0.0554013	0.0690615	0.111213	0.0711448	0.0680064	0.0862369	0.135443	0.107126	0.0123443	0.0860194	0.114326	0.0616978	0.0644902	0.0863935	0.00901136	0.0733445	0.168575	0.0785871	0.0917326	0.0760906	0.0172142	0.0165865	0.0697095	0.0762261	0.0753239	0.0562884
209	PC(14:0/22:3)	0.981229			518.856	784.584	POS	0.108897	0.122472	0.0569152	0.152281	0.170161	0.0831323	0.113507	0.10236	0.0686023	0.0669505	0.0753056	0.121051	0.0868427	0.103326	0.134987	0.149012	0.0871391	0.135873	0.210924	0.158521	0.115413	0.131509	0.218928	0.133678	0.147109	0.124707	0.128039	0.164564	0.115081	0.179597	0.120037	0.140064	0.314958	0.119211	0.23636	0.132174	0.0795367	0.104372	0.126595	0.158275	0.151305	0.125681
210	TAG(17:0/18:0/18:1)	0.981188			740.154	892.834	POS	0.509528	0.284206	0.347801	0.903837	0.602805	0.708047	0.289476	0.37727	0.157708	0.169798	0.219986	0.822683	0.885052	0.711825	0.756949	1.6774	0.468416	0.62211	1.70468	0.603708	0.641164	0.592205	1.18667	0.61791	1.50885	0.971642	0.471545	0.731655	0.496864	1.71989	0.7652	0.472802	1.11634	0.690384	1.55322	1.04074	0.299848	0.49484	0.499287	0.59401	0.832837	0.517841
211	SM(d14:0/23:1)	0.981025			493.678	745.623	POS	0.100258	0.18073	0.140899	0.055581	0.242462	0.0784012	0.0719388	0.278659	0.0497868	0.103504	0.165512	0.0890229	0.134471	0.0316256	0.0726531	0.228504	0.0414075	0.212115	0.292644	0.105746	0.133796	0.0465452	0.144128	0.0383742	0.150602	0.0884255	0.312843	0.0500863	0.100656	0.111501	0.0757638	0.156232	0.0771386	0.0467392	0.18799	0.0349215	0.0266013	0.102382	0.0254442	0.059001	0.0965986	0.0524381
212	SM(d14:0/18:2)	0.980831			280.877	673.528	POS	0.123462	0.187303	0.0778811	0.144125	0.271637	0.0894502	0.127898	0.176975	0.0927906	0.0451644	0.101465	0.103383	0.0940622	0.0722628	0.139453	0.0929389	0.0818328	0.177777	0.316782	0.152541	0.133459	0.158762	0.335886	0.295796	0.136232	0.188445	0.231094	0.202816	0.111357	0.146602	0.0658921	0.199665	0.384536	0.134377	0.195384	0.15437	0.0795922	0.111049	0.0972633	0.142215	0.177439	0.070807
213	TAG(16:0/16:0/18:1)	0.980815			725.553	850.768	POS	0.091994	0.0521315	0.0522703	0.0888075	0.0847229	0.094844	0.0535597	0.0501282	0.0504031	0.0373205	0.0300493	0.133232	0.0569462	0.0734348	0.111217	0.173521	0.0681813	0.12841	0.106451	0.0750194	0.0806322	0.104095	0.194428	0.129423	0.233023	0.195539	0.122848	0.114715	0.091668	0.185435	0.0740008	0.106371	0.210044	0.0961605	0.158188	0.136291	0.0566603	0.0902502	0.0257833	0.129392	0.129174	0.117637
215	PC(10:0/22:3)	0.980729			414.65	728.522	POS	0.0742669	0.0287124	0.0286473	0.083295	0.0785933	0.054031	0.0162636	0.0451764	0.00688816	0.00935234	0.0180972	0.0601354	0.078066	0.0533678	0.0838264	0.189655	0.0253698	0.0419001	0.0918295	0.0582691	0.0562872	0.0326568	0.0715958	0.0148487	0.10025	0.0385079	0.00931512	0.1082	0.0202075	0.0893506	0.0727685	0.00994073	0.0741707	0.0514529	0.0934059	0.0685626	0.0339846	0.0179431	0.032687	0.0469089	0.0519346	0.0360092
216	SM(d14:0/19:0)	0.980535			397.471	691.573	POS	0.0117087	0.0280164	0.0177012	0.0186567	0.0291349	0.0137538	0.0285781	0.0350591	0.0145913	0.0128443	0.0317496	0.026926	0.0248583	0.00778364	0.00850137	0.0258327	0.00931647	0.0188325	0.0318	0.0144812	0.0205063	0.0298244	0.0609723	0.0453882	0.0105443	0.0357618	0.0516772	0.00805344	0.0421906	0.0109921	0.0188496	0.034376	0.064766	0.0257046	0.0546704	0.0340801	0.00674979	0.0105258	0.0129728	0.038575	0.0314039	0.0109797
217	SM(d14:0/20:2)	0.980463			351.831	701.56	POS	5.00547	8.7604	3.97932	5.76161	9.48004	3.99675	9.23497	6.43935	6.79811	2.92502	3.85549	5.65634	4.67508	2.85128	8.97054	3.38494	4.96376	7.91613	14.4732	8.70387	6.39159	10.3259	12.9295	17.6527	6.55013	8.73188	17.0711	5.73212	6.47028	6.25258	2.49387	11.3579	16.8709	7.59263	6.75928	6.54221	5.11532	4.47565	6.84111	5.87464	8.71788	3.57484
218	DAG(18:1/18:2)	0.980393			499.908	636.548	POS	0.0615163	0.0392361	0.02527	0.0826285	0.0403306	0.084022	0.147302	0.0287867	0.0697554	0.0467226	0.0357691	0.0891102	0.0350843	0.0407112	0.0856914	0.039649	0.0262029	0.0680551	0.192663	0.0816029	0.0660055	0.179059	0.196085	0.182108	0.212888	0.0949872	0.17905	0.0554146	0.126435	0.0576307	0.053085	0.22726	0.238278	0.1509	0.112678	0.0451356	0.0999497	0.0895325	0.0773354	0.0901548	0.129893	0.103709
220	SM(d14:0/24:0)	0.980067			515.217	761.644	POS	0.567622	0.80434	0.456598	0.490561	0.818392	0.345755	0.563697	0.607309	0.633412	0.313186	0.352665	0.612389	0.432922	0.268406	0.757236	0.397723	0.517753	0.752652	1.08658	0.754056	0.576663	0.68323	0.91973	0.866396	0.421115	0.778349	1.24866	0.413777	0.530525	0.439491	0.327156	1.0605	1.20847	0.797163	0.584912	0.596372	0.460205	0.471939	0.522407	0.553075	0.678077	0.389439
221	LPC(20:3)	0.980045			81.3428	546.356	POS	0.089573	0.150538	0.0314706	0.21918	0.191706	0.0582018	0.0466607	0.162459	0.0574747	0.0286925	0.149924	0.160905	0.160454	0.0666301	0.100488	0.0522869	0.111046	0.151209	0.46961	0.4415	0.145	0.184594	0.560356	0.209026	0.234475	0.208323	0.176567	0.520574	0.0978646	0.57683	0.442561	0.354736	1.03619	0.309817	0.891666	0.437257	0.104952	0.191341	0.553306	0.772586	0.413843	0.0828492
222	SM(d14:0/22:1)	0.980044			461.933	731.607	POS	6.57321	11.0981	6.92941	7.75861	10.0164	5.94503	11.0838	8.45238	7.78906	5.37726	5.40152	8.22099	7.31328	5.82371	10.0675	7.00218	6.94754	7.97852	13.3522	6.03019	7.95804	12.1558	12.4938	13.6289	7.3137	12.5781	17.3939	5.66167	8.96775	6.48289	5.34247	11.2635	13.5341	10.2662	10.2407	8.33266	7.70232	6.97966	6.29099	7.70229	9.70166	6.79
223	PC(14:1/26:2)	0.979743			513.675	840.638	POS	0.123561	0.27311	0.0962319	0.231825	0.492569	0.0923692	0.215249	0.135682	0.0823497	0.0539986	0.0958519	0.241194	0.123124	0.153912	0.236526	0.134144	0.175442	0.388882	0.632947	0.253886	0.211643	0.350879	0.732701	0.745571	0.295157	0.444738	0.723701	0.286713	0.193663	0.254473	0.151989	0.370217	0.967703	0.383817	0.403239	0.613543	0.205099	0.150633	0.307499	0.45138	0.422775	0.129877
224	DAG(18:1/18:1)	0.979233			564.926	638.571	POS	0.214826	0.367704	0.227775	0.680526	0.299016	0.582598	0.848851	0.202246	0.420567	0.252879	0.301847	0.548188	0.435482	0.184061	0.416736	0.260952	0.407355	0.705209	2.19708	0.678493	0.51162	0.895782	1.78755	1.696	1.62733	0.867448	3.02545	0.213505	0.861661	0.801448	0.384978	1.64927	1.86165	1.30724	1.72738	0.694675	0.459904	0.839671	0.591344	0.832391	1.16446	0.844078
225	PC(8:0/26:1)	0.979053			78.9386	760.579	POS	0.0147018	0.0178495	0.00918625	0.0184828	0.021735	0.0118377	0.0162594	0.0203669	0.0143101	0.0125116	0.0111339	0.0192584	0.0181896	0.0111164	0.0168557	0.0134917	0.0174823	0.0187043	0.0226067	0.0181738	0.0162127	0.0236704	0.0329094	0.0338902	0.0208931	0.0227411	0.0232478	0.0205467	0.0237974	0.0165901	0.0105281	0.0248594	0.0421361	0.0201034	0.0280756	0.0232891	0.0122469	0.0122913	0.0135156	0.0246315	0.0226296	0.0127843
226	PC(14:0e/26:0)	0.978968			537.686	832.697	POS	0.0305384	0.111521	0.0360773	0.0416542	0.0628873	0.0261144	0.0576644	0.0414567	0.059456	0.0236405	0.029844	0.0369665	0.0304056	0.0260173	0.0640517	0.0235566	0.0343223	0.0387464	0.0955192	0.0869131	0.0478677	0.0665067	0.0638689	0.128952	0.0460848	0.0591207	0.177983	0.0254712	0.0578792	0.0472261	0.0254797	0.0952707	0.134919	0.0647563	0.062156	0.0536962	0.0384964	0.0383189	0.0339483	0.0549418	0.0671093	0.0325823
227	PC(16:1/26:2)	0.978694			605.901	868.665	POS	0.00657518	0.00565641	0.00331678	0.00728313	0.00961138	0.0027864	0.00768991	0.00684194	0.00926158	0.00269131	0.00439842	0.00275617	0.0028029	0.000618333	0.00986594	0.00185316	0.00901191	0.00904123	0.00874712	0.00597178	0.00583905	0.00834088	0.0106307	0.0110127	0.00582845	0.00986604	0.0124511	0.0055656	0.00714117	0.00483591	0.00233529	0.0125933	0.0140458	0.00508728	0.00510995	0.00783736	0.00684843	0.00444019	0.00962018	0.00835893	0.00799733	0.00469942
228	TAG(16:0/16:1/16:1)	0.97869			703.238	820.732	POS	1.63482	0.254507	0.402985	0.602768	0.503686	0.578094	0.288759	0.412905	0.127796	0.120584	0.145606	0.793324	1.85557	0.528567	0.737826	0.741038	0.181381	0.60491	2.08417	0.408349	0.650382	0.495052	1.65241	0.593413	2.49164	0.827603	0.433797	0.809384	0.44833	1.63209	0.363592	0.517301	1.8286	0.640947	2.51599	0.73119	0.201298	0.402732	0.306304	0.60089	0.920661	0.31589
230	LPE(20:4)	0.978359			72.4018	502.293	POS	0.0760035	0.148218	0.0360257	0.0993264	0.131682	0.0702477	0.0417309	0.0911819	0.06037	0.0410358	0.0865935	0.089448	0.117246	0.061056	0.0885313	0.0376012	0.0816336	0.0850409	0.216686	0.155931	0.0907795	0.176276	0.259855	0.218196	0.138671	0.123154	0.157653	0.142516	0.0702242	0.22108	0.11482	0.166184	0.233339	0.109809	0.272489	0.186544	0.0617768	0.0937999	0.17703	0.166258	0.162615	0.0482783
231	SM(d14:0/24:1)	0.978319			515.21	759.637	POS	4.78598	7.00531	3.72479	4.37045	6.87165	2.88935	4.67669	4.95684	5.46213	2.6282	2.95755	4.96572	3.6433	2.3903	6.33227	3.32807	4.43753	6.31162	9.72351	6.73725	4.90993	6.07357	7.8447	7.80951	3.65182	6.46817	10.3522	3.48133	4.69823	3.90235	2.88277	8.64311	10.8736	6.99016	5.56649	4.93172	4.10157	3.95242	4.47593	4.57534	5.85658	3.30654
232	TAG(19:2/19:2/19:2)	0.977888			712.362	938.817	POS	0.0481003	0.0278727	0.015429	0.0331343	0.0447278	0.0588949	0.0225347	0.049302	0.0119288	0.0145758	0.0184103	0.0557675	0.0346047	0.0483496	0.0187783	0.0601501	0.0159318	0.0440332	0.0974571	0.0048782	0.0362431	0.0413488	0.090616	0.0675939	0.0586453	0.0761893	0.0449924	0.0405972	0.0503686	0.107207	0.0314814	0.0701287	0.0903282	0.0483045	0.0680235	0.0622741	0.0192717	0.0640842	0.0419228	0.048466	0.0590444	0.0432759
235	PC(16:1/16:1)	0.977806			377.256	730.539	POS	11.9378	8.08755	2.87115	7.7681	11.3798	6.01277	3.32089	6.70412	3.68547	1.96515	2.07427	9.45773	5.32969	3.93404	15.4319	3.64342	4.5761	6.09159	17.6125	7.53885	6.97114	7.47078	17.1518	13.4403	12.3272	9.91802	6.07629	8.49356	6.00148	11.1326	3.07942	10.6998	23.7689	10.4549	14.6603	8.08753	5.0762	5.02221	6.99278	7.98395	9.88621	4.89233
236	PC(16:1/26:4)	0.977548			571.315	864.644	POS	0.0136331	0.0273541	0.012705	0.0162908	0.0201604	0.0170745	0.0154544	0.0131962	0.020185	0.010719	0.0103626	0.0126206	0.0101924	0.00835111	0.0180293	0.0158225	0.014953	0.0153343	0.0245277	0.0569652	0.0176966	0.0163372	0.0306478	0.0297899	0.014522	0.0220526	0.0402676	0.0231869	0.0249527	0.00403862	0.0062749	0.0234157	0.0229017	0.0126126	0.00887605	0.03316	0.0123811	0.0134119	0.0150721	0.0153973	0.0194368	0.0119379
237	SM(d14:0/16:1)	0.977512			268.425	647.512	POS	0.065692	0.0894734	0.0354813	0.0510654	0.123427	0.0393748	0.0319541	0.105581	0.0206639	0.0218437	0.0353441	0.0290902	0.0423262	0.0163949	0.0996396	0.0501176	0.0259895	0.0565342	0.149573	0.052997	0.0571281	0.0263748	0.129133	0.108207	0.0555159	0.0783455	0.0511657	0.123688	0.0468195	0.0633908	0.0342171	0.0735274	0.134937	0.0583869	0.0840039	0.0475761	0.0249102	0.0339006	0.0282955	0.0507209	0.0659535	0.0249377
238	PC(20:4/20:4)	0.977363			389.099	830.56	POS	0.0510628	0.0762306	0.0385454	0.0663828	0.143179	0.0556479	0.0440892	0.0758097	0.0543902	0.0454726	0.0592241	0.0647027	0.0473913	0.0314335	0.0673051	0.0477036	0.0520826	0.102431	0.0896255	0.0694968	0.0641104	0.0819862	0.143813	0.137718	0.0596126	0.088463	0.0884766	0.073695	0.0925254	0.0987878	0.0422522	0.138822	0.18843	0.0621274	0.0779226	0.0688252	0.0461465	0.0761815	0.0874755	0.0886831	0.0916812	0.0519139
239	PC(19:2/19:2)	0.977019			454.54	810.601	POS	2.68378	5.29033	2.87755	10.1478	3.76048	1.67899	4.30305	2.58864	4.17079	1.71185	2.65487	2.98339	5.43553	2.06867	9.21785	2.92142	6.31363	12.6961	8.65704	5.31434	4.87381	13.5418	7.86105	18.9043	1.28145	5.77497	7.49675	7.87439	4.10301	5.4373	3.699	7.52188	11.2856	11.1191	12.4438	4.33141	2.97713	1.14906	9.87649	2.24127	7.31157	0.737227
240	PC(17:2/17:2)	0.976962			344.751	754.538	POS	0.178044	0.168326	0.0404255	0.137382	0.19823	0.0624503	0.0687371	0.0465984	0.102701	0.0600066	0.0266589	0.135538	0.0733106	0.0784286	0.144492	0.107053	0.0546172	0.160787	0.235299	0.152042	0.111556	0.165063	0.135897	0.366778	0.225061	0.169163	0.129839	0.232715	0.104659	0.198208	0.0572496	0.237332	0.392329	0.0810655	0.435167	0.205986	0.0983084	0.107328	0.173798	0.0726154	0.188872	0.0500662
241	TAG(14:0/15:0/18:1)	0.97695			712.039	808.728	POS	0.0366023	0.00554491	0.0149834	0.0198024	0.0189417	0.0326544	0.0019965	0.0346143	6.25125e-06	0.00104537	0.00343103	0.0373358	0.104497	0.00974948	0.0169075	0.0499847	0.00535113	0.0307881	0.0837915	0.0135354	0.0260782	0.00575633	0.0504645	0.00929837	0.0357719	0.0315899	0.00753131	0.022132	0.0128067	0.0690187	0.0165576	0.00882449	0.0635174	0.0212688	0.125737	0.0517237	0.00147578	0.0146439	0.012557	0.0304563	0.0311122	0.00353344
242	LPE(18:0)	0.976532			119.068	482.324	POS	0.0786725	0.136387	0.0486691	0.209096	0.10953	0.0840707	0.0777968	0.130399	0.085907	0.0331675	0.114301	0.229258	0.164715	0.0872844	0.105903	0.0592449	0.0911383	0.0816719	0.551936	0.469104	0.147413	0.250511	0.243986	0.197615	0.174129	0.136625	0.240731	0.137159	0.0973037	0.206859	0.215171	0.199895	0.66349	0.390375	0.31964	0.205208	0.182932	0.110832	0.285198	0.308148	0.240306	0.0527975
243	LPC(22:5)	0.976188			69.0982	570.346	POS	0.00461645	0.00525968	0.00144075	0.00443378	0.00510168	0.00390203	0.00168342	0.00795209	0.00300433	0.00272485	0.0110568	0.00456609	0.00521805	0.00153628	0.00379517	0.0051445	0.00572804	0.00385245	0.00797747	0.00956527	0.00492796	0.00407879	0.0139944	0.00985291	0.00775448	0.00494322	0.010747	0.00574107	0.00772321	0.0210761	0.0157688	0.0171938	0.0203595	0.00859549	0.017245	0.0133785	0.00272982	0.00944207	0.0148691	0.0189924	0.011815	0.00134232
244	PC(15:1/15:1)	0.976093			312.021	702.506	POS	0.120192	0.00822104	0.00903548	0.00839665	0.0250252	0.00414023	0.00664201	0.0182844	0.00508053	0.00467103	0.00485363	0.00800645	0.0491108	0.00329398	0.0540619	0.00866098	0.00625026	0.00254836	0.0325149	0.0103996	0.0194695	0.00748915	0.0232165	0.0121959	0.0487771	0.0103673	0.00815706	0.017337	0.00824975	0.0374523	0.00643986	0.00657219	0.0466158	0.0109944	0.0535499	0.0148237	0.00225423	0.0056422	0.00653138	0.0126125	0.0178568	0.00513683
247	TAG(16:1/16:1/18:1)	0.975708			771.071	846.755	POS	0.0204858	0.0261168	0.0134601	0.0546735	0.0357299	0.0392911	0.0243311	0.0161217	0.0189709	0.015044	0.0114537	0.0632914	0.0198779	0.0232035	0.0312543	0.0607531	0.0137523	0.0345145	0.134264	0.0216873	0.0339138	0.0617804	0.116406	0.0556979	0.0953535	0.0795993	0.18121	0.0339624	0.0357027	0.0785762	0.0338301	0.0722901	0.120668	0.0711215	0.124494	0.0615867	0.0282799	0.0232859	0.0305728	0.0547364	0.0715344	0.0336953
248	PC(13:0/26:4)	0.975654			455.932	824.609	POS	0.00711121	0.0298164	0.00523823	0.00874211	0.0234797	0.00520293	0.00575607	0.0499463	0.0049377	0.0176057	0.0359718	0.00674714	0.00712024	0.00406851	0.00590581	0.0424308	0.00945528	0.015402	0.0180869	0.00775689	0.0155391	0.0101559	0.0140037	0.0339684	0.00647048	0.0142215	0.0438253	0.00696082	0.0117315	0.00525888	0.00831443	0.0251818	0.0324987	0.0182255	0.0132381	0.0189801	0.00483618	0.00600895	0.00974059	0.00537328	0.0152102	0.00796647
249	TAG(15:0/16:1/16:1)	0.975378			695.56	806.72	POS	0.0366905	0.00908243	0.011855	0.0186791	0.0233038	0.00588396	0.00670281	0.0188856	0.00164826	0.00243755	0.00498118	0.0293181	0.0523062	0.0134583	0.0160528	0.0302275	0.00758784	0.0284638	0.0746539	0.0215181	0.0206868	0.0184388	0.0430611	0.0125644	0.0823292	0.0288859	0.0416246	0.0158826	0.0139629	0.0438039	0.0128853	0.0167883	0.0449708	0.0228459	0.0717569	0.0265871	0.0081678	0.0139908	0.0133893	0.0199092	0.0290445	0.00883398
250	PC(19:1/19:1)	0.975137			533.157	814.632	POS	1.51385	2.78856	1.13165	1.92308	3.36105	1.17164	1.8512	1.1255	1.99363	0.704168	1.01664	1.44151	0.832268	0.706413	2.28392	1.45423	1.52985	2.36281	5.2468	2.50518	1.8472	2.52701	3.77272	4.09677	2.25781	2.78659	4.63765	1.96636	1.53669	2.92478	1.34027	4.18732	5.52067	2.62232	4.38047	2.30211	1.20511	1.46968	2.21871	2.70053	2.86598	1.35691
251	PC(14:0e/21:1)	0.974937			515.205	760.64	POS	2.21097	3.27671	1.78051	2.08272	3.30074	1.37377	2.23471	2.42032	2.58919	1.19258	1.37754	2.29151	1.70407	1.10902	2.95545	1.587	2.02698	3.01475	4.70813	3.13902	2.31879	2.84647	3.77975	3.75764	1.7561	3.12091	4.98052	1.57954	2.26723	1.86608	1.3187	4.12948	5.20996	3.287	2.61023	2.37251	1.92718	1.80955	2.09859	2.14269	2.78211	1.50555
252	TAG(14:0/14:0/16:0)	0.974322			697.539	768.699	POS	0.321249	0.00548316	0.588924	0.0641189	0.0503194	0.0652593	0.0154901	0.047536	0.00313481	0.00297662	0.0101108	0.0738172	1.10635	0.0485109	0.0656163	0.0685454	0.022886	0.0528038	0.392339	0.0399274	0.15227	0.0281306	0.177309	0.0225589	0.639402	0.10179	0.0218406	0.0960269	0.0294629	0.396272	0.0292977	0.021018	0.179416	0.0665383	0.397222	0.0961221	0.0106843	0.025092	0.02146	0.0574551	0.127216	0.0253542
253	PC(18:5e/19:2)	0.974188			446.593	776.551	POS	0.0365674	0.0526872	0.0329322	0.0265902	0.0376967	0.0200146	0.0214423	0.0847992	0.0558059	0.0357591	0.0390963	0.0360648	0.0146312	0.0170352	0.0350022	0.0622943	0.0427544	0.0197833	0.0411146	0.0414351	0.0376753	0.0257067	0.0203277	0.0464435	0.0203194	0.0112365	0.0423931	0.0094548	0.0297567	0.0491944	0.0287484	0.0676448	0.0139142	0.0178267	0.0126989	0.0390724	0.0127291	0.0314488	0.0223008	0.0220751	0.0275417	0.0123123
254	TAG(16:0/18:2/18:2)	0.974052			729.13	872.771	POS	38.1964	34.7623	21.8612	43.2111	35.444	40.607	54.5463	21.3191	40.51	28.6477	24.7042	43.6922	26.1002	29.4742	47.436	43.2003	25.8137	44.7161	68.5354	45.6686	37.9223	64.9153	68.8788	67.1711	55.8877	50.4177	67.769	38.3059	48.2194	39.3554	27.4457	62.2913	79.7414	51.3673	46.0742	29.1097	40.7985	33.7254	38.0174	44.3617	50.2028	48.8713
255	SM(d14:1/21:1)	0.97403			385.186	715.575	POS	0.202779	0.357374	0.157209	0.174438	0.331598	0.166745	0.274252	0.270177	0.226305	0.119987	0.154731	0.205975	0.224904	0.0754531	0.290134	0.152699	0.151834	0.325873	0.480673	0.262838	0.230299	0.359576	0.354788	0.67467	0.126055	0.313657	0.556906	0.135472	0.288554	0.101432	0.0818639	0.469287	0.551231	0.275842	0.175803	0.236749	0.163854	0.179082	0.170727	0.19807	0.284927	0.106711
256	PC(16:2/26:4)	0.973994			513.612	862.626	POS	0.0511311	0.0482894	0.0224107	0.0461871	0.0674584	0.0240221	0.0388376	0.0314508	0.0413933	0.0153457	0.0335799	0.0655351	0.02551	0.032281	0.0481639	0.0549063	0.0398732	0.0720781	0.112005	0.0636726	0.0467066	0.0574532	0.10407	0.0896404	0.056455	0.0764568	0.11795	0.0497279	0.0577706	0.0531544	0.0368418	0.0890369	0.11912	0.0538249	0.0630648	0.103807	0.0303262	0.0459779	0.0618062	0.0717168	0.0704316	0.0335894
259	PC(18:3/18:3)	0.973333			384.801	778.537	POS	0.607805	0.359269	0.317077	0.466105	0.622252	0.453955	0.376127	0.369296	0.602667	0.326637	0.268066	0.457856	0.386179	0.272147	0.586559	0.256768	0.437287	0.530658	0.499348	0.343389	0.426972	0.6549	0.677948	0.575896	0.735567	0.772424	0.629215	0.564951	0.489526	0.817064	0.317891	0.353758	0.684462	0.424796	0.602503	0.398737	0.529236	0.341979	0.435894	0.570077	0.556675	0.47253
260	PC(18:5e/4:0)	0.973304			80.0198	570.356	POS	0.0218389	0.0242367	0.00471745	0.0435082	0.0485668	0.0199107	0.0114483	0.0361644	0.0106715	0.00865924	0.0253427	0.0398294	0.0333561	0.0115921	0.0240942	0.0187112	0.0283653	0.0329734	0.0390588	0.07426	0.0278653	0.037766	0.106445	0.0515027	0.061258	0.0499564	0.0670891	0.0700447	0.0126782	0.108419	0.0687492	0.0398046	0.240089	0.0489697	0.124663	0.12652	0.0209414	0.0173421	0.0914057	0.149776	0.0786011	0.00640199
261	LPC(15:0)	0.973255			76.0145	482.324	POS	0.0548739	0.0510413	0.0290747	0.0507551	0.0658811	0.0431592	0.0131804	0.100644	0.0209673	0.0135289	0.0619804	0.084411	0.105267	0.0290766	0.0384809	0.0456906	0.0276849	0.0428517	0.150356	0.127469	0.0578187	0.0626728	0.0836894	0.0631532	0.038929	0.0473223	0.0405312	0.0560996	0.0455224	0.0665908	0.108738	0.0913302	0.234967	0.170869	0.130138	0.060946	0.0392122	0.0457187	0.0867031	0.162785	0.086101	0.0143237
263	TAG(18:1/22:1/22:1)	0.972802			781.723	1014.94	POS	0.0657341	0.102966	0.0392926	0.0625626	0.0730139	0.061392	0.0728864	0.0372931	0.0823654	0.0541163	0.0382835	0.0683245	0.0503453	0.0404331	0.0646683	0.0490371	0.0555919	0.117658	0.194286	0.090369	0.071031	0.135175	0.11623	0.131519	0.0986739	0.10883	0.196755	0.0496508	0.0829565	0.0867629	0.0396063	0.206517	0.17284	0.115331	0.0706439	0.136616	0.0703168	0.0774489	0.0672855	0.0840389	0.107747	0.0946959
264	PC(22:6/22:6)	0.97238			336.99	878.573	POS	0.109194	0.272405	0.0394397	0.101957	0.112527	0.049723	0.0674875	0.0597503	0.120131	0.0576842	0.0339967	0.0747853	0.0331809	0.0851951	0.335015	0.0687398	0.0564949	0.12699	0.242666	0.22841	0.113789	0.0863314	0.311321	0.24354	0.0808659	0.124276	0.126233	0.121574	0.111581	0.108677	0.0456456	0.207055	0.223067	0.194913	0.0863652	0.187472	0.140748	0.0760073	0.0811799	0.144459	0.142174	0.0551077
269	PC(22:0/20:5)	0.971184			519.879	864.648	POS	0.119608	0.12503	0.0787719	0.170713	0.301496	0.119753	0.128771	0.118328	0.0750318	0.0781775	0.112734	0.167688	0.0691532	0.11452	0.131758	0.33248	0.200905	0.171922	0.311926	0.312762	0.162076	0.17979	0.306265	0.490758	0.188546	0.235101	0.398485	0.122518	0.16452	0.187121	0.141609	0.297715	0.343895	0.127562	0.185556	0.217991	0.129639	0.0931321	0.128833	0.291063	0.222637	0.132093
270	PC(24:4/18:5)	0.971132			416.952	856.574	POS	0.0165494	0.0101171	0.0174325	0.0107451	0.0138085	0.00875416	0.0098732	0.0053888	0.0123009	0.0182983	0.00913244	0.00546222	0.00652275	0.0056045	0.0074037	0.0410319	0.0126866	0.015845	0.00894811	0.0120196	0.0123962	0.0105241	0.00956668	0.0130203	0.00666581	0.00840501	0.00771223	0.0100714	0.0141937	0.00677655	0.0127845	0.0118576	0.0105532	0.00475316	0.00650637	0.00156657	0.0119844	0.012506	0.0083854	0.0116748	0.00944777	0.012181
271	PC(16:1/22:6)	0.970708			377.022	804.554	POS	0.346791	0.399659	0.225141	0.408146	0.574637	0.311307	0.366217	0.292289	0.251134	0.251671	0.326118	0.449687	0.268437	0.194944	0.590637	0.2734	0.457451	0.528956	0.666841	0.340939	0.37622	0.417119	1.37595	1.4249	0.494479	0.71532	1.42602	0.306507	0.874771	0.739476	0.178489	1.35594	1.66529	0.694584	0.732137	0.587741	0.232814	0.48278	0.556977	0.605173	0.782446	0.388575
272	SM(d14:2/28:2)	0.970276			480.269	809.654	POS	0.468718	1.10698	0.53124	0.806221	1.25711	0.516108	1.16044	0.858003	0.343303	0.339241	0.51129	0.724562	0.331729	0.306145	0.56034	0.248254	0.406731	0.536688	0.706751	0.350556	0.60352	1.6819	1.55878	1.7911	0.629929	1.00751	1.69304	0.693757	1.0137	0.316512	0.318876	0.708893	0.931776	0.757003	0.388125	0.381208	0.985668	0.546165	0.337833	0.764541	0.868754	0.378713
273	TAG(18:1/18:1/18:2)	0.970266			749.236	900.801	POS	13.4986	15.1953	8.45563	12.7265	11.3403	13.0148	18.9076	8.50474	14.0736	10.6222	8.64356	13.1938	9.2871	9.02217	12.3681	11.5279	8.43274	17.3551	27.0227	15.7804	12.9487	21.6872	21.9657	25.4787	19.0299	18.409	25.3402	11.7036	17.2849	16.765	9.23193	28.0494	26.0332	17.1597	16.17	12.7258	12.543	14.4772	12.1873	16.4835	18.0382	15.7577
274	DAG(16:1/18:2)	0.969491			490.912	608.525	POS	0.0636447	0.0437429	0.0393071	0.122523	0.0732927	0.12141	0.123497	0.0525142	0.065262	0.0547233	0.0684048	0.195696	0.0868031	0.0512999	0.0998394	0.0892482	0.049097	0.111641	0.586072	0.0511191	0.107457	0.174606	0.496321	0.21921	0.489585	0.203097	0.285666	0.105474	0.164712	0.301702	0.0868826	0.214404	0.456693	0.180707	0.582258	0.183427	0.095874	0.176735	0.116328	0.186565	0.248434	0.141968
276	TAG(18:2/18:2/18:2)	0.968811			696.202	901.717	POS	0.215932	0.161341	0.0550813	0.137941	0.109428	0.154725	0.175912	0.0951885	0.136305	0.148825	0.0952788	0.156659	0.0206596	0.161627	0.204602	0.275746	0.0570825	0.145915	0.273764	0.226151	0.150408	0.355074	0.244579	0.217842	0.346904	0.0998756	0.194279	0.225298	0.145707	0.132995	0.127755	0.500181	0.298421	0.192427	0.146934	0.16827	0.139041	0.108586	0.129381	0.158975	0.206975	0.158494
278	SM(d14:1/24:2)	0.968165			419.688	755.607	POS	0.148582	0.193203	0.122349	0.112979	0.160434	0.0842368	0.184603	0.118208	0.133647	0.103187	0.0977881	0.0844213	0.0397885	0.0354266	0.142242	0.00470534	0.0582577	0.0921187	0.119495	0.0938061	0.106474	0.215508	0.137908	0.243257	0.0601165	0.159363	0.249953	0.0282995	0.157016	8.51675e-06	0.0522681	0.167611	0.155081	0.101409	0.030377	0.0076071	0.194665	0.111793	0.0481843	0.122938	0.118072	0.0925278
279	PC(20:4/22:6)	0.967709			368.655	854.574	POS	0.173675	0.284761	0.113057	0.276551	0.534702	0.145537	0.231589	0.189493	0.164612	0.0660652	0.222009	0.279001	0.164231	0.158243	0.67954	0.362889	0.293819	0.543483	0.710801	0.378464	0.298626	0.18503	0.843256	0.60355	0.397637	0.993966	0.40806	0.382542	0.274343	1.13764	0.0762291	1.06938	0.949514	0.336148	0.770394	0.783202	0.183877	0.185112	0.524498	0.248036	0.544864	0.20533
280	TAG(12:0/12:0/18:3)	0.967537			654.336	734.629	POS	0.00506605	0.00112352	0.00112076	0.0135183	0.00559266	0.00478161	0.00258955	0.00320727	0.00034869	0.000153112	0.000409085	0.0107477	0.00425246	0.01826	0.0108347	0.0098	0.00192339	0.00313049	0.100452	0.00691724	0.0102114	0.0215848	0.0317169	0.00703699	0.0316223	0.0142915	0.00429765	0.0175122	0.00686883	0.0206563	0.010528	0.00296812	0.0276107	0.0368352	0.0107092	0.0355253	0.00281324	0.00418281	0.00675785	0.00598442	0.0157633	0.00212376
281	PE(14:1/26:4)	0.96749			496.833	794.568	POS	0.0603308	0.0723086	0.0408084	0.202379	0.174284	0.163944	0.198134	0.114067	0.0654067	0.0429805	0.0734473	0.408325	0.150698	0.298612	0.178931	0.0756	0.0468231	0.343249	0.429754	0.218283	0.167918	0.374733	0.478676	0.250773	0.452484	0.483939	0.596285	0.0853423	0.0903684	0.290152	0.121056	0.119534	0.706773	0.192683	0.317762	0.433619	0.140023	0.0815661	0.202689	0.203415	0.295888	0.115213
282	TAG(15:0/16:0/18:1)	0.96744			734.378	836.762	POS	0.113286	0.0668805	0.0690001	0.143569	0.140705	0.200163	0.0739119	0.126125	0.0422866	0.0398296	0.0688609	0.242607	0.211438	0.103632	0.132452	0.322617	0.0620857	0.00321773	0.464638	0.113964	0.137063	0.133596	0.303397	0.19113	0.433241	0.232755	0.15946	0.109644	0.16423	0.286223	0.143527	0.129418	0.381856	0.193029	0.595709	0.323663	0.0553443	0.129929	0.0886704	0.1666	0.22218	0.100141
285	PC(16:0/20:1)	0.966315			524.393	788.617	POS	7.85908	14.4363	7.7969	12.3687	16.402	8.99959	11.7897	9.57053	10.9514	4.81006	7.58696	10.4873	10.728	7.75475	16.9171	11.228	11.7411	21.1068	39.5249	18.8451	13.0452	13.6283	22.1254	26.3543	17.9469	19.9616	24.051	13.1543	10.966	21.0669	7.93833	22.0574	24.4615	17.06	23.3171	24.5356	7.42816	9.52398	14.222	15.8245	17.6644	8.02182
286	PC(17:1/22:6)	0.965843			391.469	818.567	POS	0.0350044	0.0595529	0.0337251	0.0239524	0.0745364	0.0456321	0.0147922	0.0553862	0.0323743	0.042094	0.0696145	0.038812	0.0355833	0.00527212	0.0250091	0.071146	0.0313713	0.0979942	0.0600069	0.0209728	0.0436416	0.0288138	0.0692002	0.0957109	0.0229443	0.0546664	0.120929	0.0103241	0.0547872	0.037847	0.0277674	0.163726	0.112842	0.0275426	0.0403032	0.0472912	0.0179183	0.0689385	0.0687481	0.0812055	0.0606055	0.0412362
287	LPC(18:3)	0.96538			86.5525	518.322	POS	0.81188	1.11969	0.506322	1.37314	1.22378	0.670682	0.597419	1.17264	0.717439	0.292468	0.97346	1.21279	1.29922	0.754292	1.00448	0.496574	0.888252	0.873224	2.44758	2.12628	1.02808	1.66256	1.87543	1.44704	1.06328	1.19386	1.55746	1.26178	1.0043	1.40144	1.40899	1.51861	2.86477	1.74498	1.77535	1.25154	1.03892	1.0057	1.49289	1.67095	1.48631	0.585433
289	PC(16:3/24:4)	0.964978			399.8	832.584	POS	0.176574	0.358716	0.151004	0.44064	0.564986	0.178833	0.19071	0.282948	0.189972	0.195102	0.218861	0.297391	0.185887	0.194896	0.053551	0.340971	0.190573	0.443317	0.693495	0.0559281	0.270218	0.418693	1.03075	0.812472	0.397703	0.628783	0.544693	0.538122	0.388976	0.478642	0.29389	0.58552	1.23944	0.386702	0.6558	0.373333	0.0622154	0.32579	0.471928	0.573718	0.537219	0.396003
290	SM(d14:1/17:0)	0.964929			305.714	661.528	POS	0.0267707	0.0326094	0.0144931	0.0194879	0.046915	0.0195958	0.0114741	0.0321779	0.0117611	0.00847437	0.0157408	0.015287	0.0211541	0.0066666	0.0229961	0.0339175	0.0123873	0.0380983	0.0480845	0.0159788	0.0227035	0.0159241	0.0540326	0.0506994	0.0167439	0.0308585	0.0352845	0.0241337	0.0286998	0.0284421	0.0145276	0.0500593	0.0744611	0.0289306	0.0352417	0.0251842	0.00839797	0.0145197	0.0114654	0.0222723	0.0299936	0.00956918
291	TAG(16:0/16:1/18:2)	0.96485			725.143	846.755	POS	12.3535	9.32274	7.33625	17.9567	13.1857	15.7082	11.8903	7.94061	9.42899	7.34264	7.53136	20.5626	13.4827	12.0956	17.6149	21.803	9.59714	17.9956	37.7211	12.0519	14.1461	14.1471	36.6685	22.6487	31.6923	26.5928	25.2234	17.7647	15.6024	32.966	11.9801	18.8473	39.3179	17.471	39.158	20.9981	9.9044	14.1636	13.2691	18.8238	22.4863	16.4459
292	LPC(20:1)	0.964807			124.198	550.387	POS	0.0123105	0.0373778	0.00964098	0.0287473	0.0149681	0.00780425	0.0109219	0.0198775	0.019818	0.00583744	0.0264324	0.0291199	0.0197913	0.00639603	0.0158413	0.00882127	0.0141813	0.0115843	0.073005	0.155984	0.026423	0.0338674	0.0233563	0.0346645	0.0121443	0.011624	0.0453144	0.0210708	0.0137048	0.0194501	0.0292366	0.0581546	0.126434	0.0603143	0.0315957	0.0243532	0.0317487	0.0278769	0.0632828	0.0703757	0.0388721	0.00936352
294	PC(13:1/24:4)	0.964733			382.425	794.559	POS	0.0747822	0.102583	0.0431676	0.035409	0.123305	0.0603392	0.0401782	0.0905655	0.0366714	0.0328932	0.0731111	0.0978811	0.0528925	0.0280625	0.0711346	0.0966648	0.0371208	0.0956389	0.121866	0.0536789	0.0683973	0.0576281	0.156195	0.227063	0.0469453	0.076025	0.171084	0.0223187	0.165549	0.0627778	0.0432864	0.233074	0.256434	0.110393	0.1194	0.0954867	0.0201679	0.0749506	0.0564055	0.0882079	0.109652	0.0273276
296	PC(2:0/17:2)	0.964462			75.0329	548.335	POS	0.0173613	0.0164276	0.00847973	0.0154809	0.00699327	0.00460323	0.00624492	0.00996268	0.00935325	0.0112486	0.0112767	0.00357692	0.0146202	0.00338195	0.00408822	0.00445355	0.00262364	0.00600338	0.00822247	0.0108381	0.00876203	0.0133325	0.00839739	0.0214062	0.0053946	0.00576034	0.0205136	0.00759414	0.0158692	0.0171456	0.00198998	0.0161334	0.0138625	0.00748801	0.00937832	0.00630839	0.00220674	0.00371446	0.00908061	0.00467164	0.010013	0.00398031
298	PC(7:0/26:1)	0.964259			519.959	746.571	POS	0.180979	0.447149	0.177911	0.434453	0.251287	0.338352	0.260823	0.190338	0.282341	0.0927526	0.155271	0.418433	0.381311	0.262292	0.354889	0.234561	0.225266	0.473278	1.1865	0.443721	0.339595	0.380302	0.493985	0.489419	0.917289	0.560199	0.300054	0.244951	0.376284	0.999512	0.252895	0.762453	0.781311	0.586836	0.98661	0.762043	0.257726	0.285934	0.274776	0.274519	0.525637	0.244146
299	SM(d14:0/21:0)	0.964194			454.554	719.607	POS	0.00881316	0.0146921	0.00781763	0.00898824	0.0197845	0.00961521	0.0124124	0.0208378	0.0097804	0.00529812	0.00908448	0.0117372	0.0099595	0.00709471	0.006094	0.013938	0.00402611	0.0174253	0.015647	0.00899817	0.0111022	0.0252289	0.0188051	0.0300105	0.00660129	0.0131197	0.0263937	0.00920622	0.0270933	0.00708402	0.00941294	0.0215197	0.0253311	0.0114695	0.0269978	0.0263755	0.0102384	0.00659919	0.00579368	0.0208758	0.0172714	0.00948506
300	PC(14:1/26:4)	0.964161			497.412	836.616	POS	1.11406	1.58314	0.768136	2.50277	4.93744	1.22505	2.75767	1.44609	1.06193	0.665397	0.856458	3.06582	1.27022	1.75979	2.55106	1.12565	1.29573	4.71524	3.99668	2.7475	2.07229	3.42955	6.46537	5.2911	3.3131	5.76286	8.63332	2.1501	1.99494	3.12324	1.73061	3.54242	10.6468	2.50643	4.27332	5.28647	1.61707	1.62733	3.05815	4.51976	4.15642	1.03008
302	PC(14:1/24:2)	0.964051			499.885	812.617	POS	7.52074	15.6115	4.80493	11.3001	22.4244	6.08424	15.8386	8.97385	8.33843	4.84483	9.06732	14.4828	7.84511	8.45492	13.3732	6.93557	9.2479	21.9695	38.7059	18.6303	12.7227	17.6391	38.3309	31.4632	18.0963	27.4717	26.8787	23.042	15.1652	19.7432	15.8592	26.8618	48.0276	20.3877	39.3841	24.7743	8.21311	13.1841	23.4802	29.4986	24.6053	13.346
304	PC(7:0/26:2)	0.96388			406.484	744.554	POS	3.50523	2.14763	1.55505	1.77216	3.31405	2.68055	1.51422	2.68644	1.88546	1.17302	1.30038	2.75206	2.80829	1.18173	2.44478	3.54676	1.3832	2.39037	3.80085	1.61238	2.27273	2.48292	2.75927	3.28979	2.86119	2.15664	1.4582	1.5559	2.11893	1.93211	1.6155	2.67785	4.57218	2.8843	3.80916	2.18399	1.28023	1.2572	1.4233	2.21163	2.3437	1.34468
305	TAG(12:0/16:1/18:2)	0.963795			660.764	790.688	POS	0.100225	0.00480883	0.0184496	0.0287802	0.0188306	0.0251098	0.0174281	0.015646	0.00540896	0.00238347	0.00395728	0.0341167	0.0842172	0.0407026	0.0273567	0.0189063	0.00863464	0.0169464	0.094751	0.0336614	0.030016	0.0413619	0.0712446	0.0178141	0.145227	0.0301899	0.0148507	0.0388233	0.0194549	0.0697236	0.0126651	0.0266211	0.0662367	0.0380936	0.08289	0.0247202	0.00893817	0.0109931	0.0165261	0.0182672	0.039718	0.00638178
306	PC(16:2/22:4)	0.963604			410.174	806.571	POS	48.2031	59.3347	35.9804	47.2288	76.2217	41.1491	53.6869	50.131	45.287	37.6619	54.9868	56.3391	37.6884	34.0328	56.5779	90.3956	50.2089	67.2346	76.658	54.2146	53.6611	50.9616	104.466	106.265	59.3389	77.4598	118.012	41.196	81.2758	75.3701	44.1676	97.6233	112.835	55.9835	69.221	64.9863	32.7022	58.9509	58.9912	65.886	72.4049	50.1626
307	PC(13:0/22:6)	0.963415			367.167	764.518	POS	0.00864851	0.0059155	0.00183911	0.00630309	0.00977883	0.00831159	0.00156663	0.00577416	0.00134852	0.00155498	0.00267816	0.0136535	0.00470714	0.00586208	0.0133999	0.00976819	0.0013256	0.010351	0.0288499	0.0081361	0.00748862	0.00640306	0.018362	0.0248517	0.0179086	0.0115427	0.0105596	0.00735397	0.00836514	0.0352994	0.00484773	0.0109356	0.0252199	0.0146844	0.0320483	0.0178046	0.00400767	0.00689555	0.00645176	0.0070261	0.0142404	0.00417296
308	PC(11:0/26:2)	0.963294			512.032	800.615	POS	0.582811	1.08566	0.293287	0.533019	1.06261	0.379904	0.380455	0.565755	0.596885	0.18214	0.350896	0.321032	0.328678	0.181343	0.679616	0.379322	0.427429	0.858778	1.60454	0.444306	0.561923	0.779654	0.655086	1.08183	0.726863	0.614396	0.90404	0.357554	0.608156	0.567882	0.25653	1.09749	1.08775	0.632376	0.685446	0.522915	0.336018	0.332455	0.376638	0.427496	0.63424	0.33376
309	ACar(18:1)	0.963049			77.5227	426.348	POS	0.00101551	0.00220477	0.000236834	0.00157265	0.00124667	0.00166677	0.00328623	0.000793976	0.0028668	0.000682639	0.00062776	0.00206534	0.00135151	0.000399163	0.00233941	0.000807142	0.000723506	0.00100859	0.00636904	0.00586329	0.00185638	0.00418293	0.00482879	0.00259788	0.000723149	0.000564268	0.00390042	0.00496675	0.0011025	0.00213207	0.00207292	0.0035251	0.00736897	0.00347051	0.0033586	0.00377412	4.54684e-06	0.00120367	0.00350192	0.00680302	0.00316222	0.000789482
310	PC(12:0/22:3)	0.962796			367.105	756.544	POS	0.0961705	0.119998	0.049116	0.126374	0.256172	0.0809516	0.0375325	0.149033	0.0577876	0.0257724	0.0462372	0.200382	0.0913391	0.0836503	0.178241	0.0523787	0.049936	0.176554	0.36357	0.14731	0.119425	0.0799418	0.440827	0.309645	0.114756	0.182289	0.128132	0.163562	0.103177	0.225517	0.0552633	0.217751	0.638286	0.183933	0.274958	0.203458	0.0435201	0.11557	0.126551	0.155063	0.198011	0.0692453
311	TAG(18:1/18:2/19:1)	0.962776			756.295	914.816	POS	0.148485	0.167222	0.0850332	0.117417	0.199358	0.175797	0.172153	0.136541	0.132307	0.0863878	0.0933455	0.164742	0.104696	0.113048	0.124767	0.127341	0.0678582	0.326061	0.334285	0.139577	0.150821	0.266035	0.211478	0.289767	0.240058	0.20265	0.285727	0.0978495	0.196064	0.14974	0.120464	0.350227	0.37837	0.233222	0.223162	0.141279	0.120903	0.210038	0.122546	0.207402	0.212999	0.143883
313	TAG(14:0/14:0/18:1)	0.96269			720.336	794.722	POS	4.48545	0.45949	2.42408	2.94837	2.14094	2.29899	0.603678	1.56822	0.2152	0.209133	0.398563	2.88705	8.98896	2.18191	2.76546	3.11247	0.940466	2.30714	11.2321	1.57269	2.68702	1.24082	7.19949	1.40111	11.1198	3.85193	1.12719	3.1013	1.15477	9.92822	1.70325	1.22219	6.58091	2.60409	11.3384	5.62398	0.500917	1.37797	1.04992	2.01115	3.90197	1.28669
315	PC(12:0/22:5)	0.962666			324.722	752.522	POS	0.0145121	0.02823	0.0050662	0.0260362	0.0330259	0.0124944	0.00714131	0.0320554	0.00537271	0.00355725	0.0131325	0.036338	0.0120927	0.0207569	0.0320238	0.0285277	0.00702734	0.0268012	0.110029	0.0318176	0.0243019	0.0115782	0.0836199	0.0637963	0.0206469	0.0219763	0.0158872	0.0479911	0.0158052	0.0462515	0.0129297	0.0516029	0.0942583	0.0453128	0.0671825	0.0414511	0.00679697	0.0264579	0.0397226	0.0294632	0.0390911	0.0139417
316	TAG(15:0/18:1/18:2)	0.962539			718.285	860.762	POS	0.183926	0.134724	0.0826988	0.145605	0.188202	0.231261	0.148419	0.130122	0.115832	0.091775	0.0937637	0.258057	0.152122	0.125309	0.172863	0.261264	0.0686699	0.253541	0.386897	0.174993	0.170002	0.273979	0.328556	0.334698	0.368298	0.205983	0.21005	0.14016	0.257577	0.19096	0.145519	0.306361	0.472694	0.249688	0.378779	0.177955	0.125233	0.176156	0.126039	0.219157	0.246728	0.143471
317	PC(11:0/26:4)	0.96242			451.753	796.585	POS	1.21975	2.35523	0.852795	0.902017	3.04877	0.859245	1.13762	2.02171	1.04496	1.12931	1.83334	2.12296	1.23747	0.811873	1.19988	1.42188	1.0976	3.00817	2.52464	1.27186	1.55505	1.76381	1.86112	3.01063	0.626305	1.81533	3.05534	0.849915	2.33161	0.709734	0.708769	2.74178	2.55628	1.47093	1.57374	1.56911	0.535412	0.994542	1.14101	1.35222	1.61408	0.886018
320	PC(14:1/24:4)	0.961826			445.104	808.585	POS	5.13247	6.78495	4.20988	8.82544	14.9134	5.637	9.23275	7.69786	4.23306	4.00977	6.6476	11.7971	6.76052	6.93191	9.27245	9.37161	5.28876	15.7831	11.6335	10.3279	8.22455	10.3863	19.3378	15.6858	8.97232	16.0806	26.5283	7.67748	14.7919	11.8688	5.41974	12.1627	23.1335	7.55394	11.2265	13.3672	4.72029	7.50191	9.87198	12.522	12.5689	5.10306
323	TAG(16:0/16:0/18:0)	0.961222			743.302	852.782	POS	0.0730411	0.0340919	0.0652839	0.120542	0.0541222	0.126509	0.0869809	0.0288954	0.0706841	0.0604705	0.063525	0.123368	0.0935913	0.117135	0.107889	0.117542	0.0275964	0.101633	0.248588	0.11868	0.0920084	0.124585	0.203094	0.165883	0.176923	0.162566	0.220238	0.14455	0.107033	0.227859	0.108662	0.0663263	0.220752	0.0363679	0.253973	0.138582	0.065298	0.0550541	0.0785529	0.113405	0.140511	0.0972489
324	PC(6:0/27:0)	0.96084			520.156	748.577	POS	0.0293231	0.0487058	0.011013	0.0481104	0.0315582	0.0398846	0.0276106	0.0260062	0.0309797	0.0098636	0.0208805	0.0488755	0.0386471	0.0271039	0.0389316	0.0214293	0.0261121	0.0529272	0.140468	0.0540318	0.0386231	0.0424696	0.0584422	0.0679694	0.101947	0.0630322	0.0363012	0.025068	0.0483219	0.11846	0.0286018	0.086889	0.090156	0.0727439	0.116536	0.0825142	0.0310859	0.0307293	0.030433	0.0269965	0.0609841	0.0279548
326	PC(9:0/26:1)	0.960548			460.858	774.592	POS	0.821321	0.747752	0.441103	0.530906	0.824708	0.733146	0.464491	0.631178	0.719688	0.451704	0.425076	0.53361	0.540692	0.224229	0.573273	0.73998	0.522956	0.981818	1.17904	0.423563	0.625511	0.673175	0.641351	0.996703	0.766907	0.629294	0.653784	0.376592	0.689307	0.554387	0.379946	1.05306	1.13928	0.817797	0.821015	0.464623	0.376579	0.454696	0.420843	0.627755	0.659847	0.466603
327	CE(20:5)	0.960525			712.513	688.603	POS	0.0350783	0.43471	0.0755226	0.154155	0.311736	0.0420925	0.067523	0.472439	0.0727478	0.0351508	0.379291	0.0504326	0.049793	0.0531787	0.0561537	0.274696	0.124434	0.107904	0.191422	0.254164	0.162131	0.0442212	0.214253	0.165423	0.0100319	0.108831	0.324079	0.108326	0.0856877	0.116827	0.0737619	0.200034	0.26612	0.186989	0.0743041	0.161185	0.0135898	0.160209	0.121848	0.151766	0.136183	0.0800124
328	PC(17:0/17:0)	0.960108			519.518	762.601	POS	0.612215	0.946079	0.431798	0.709452	1.4135	0.475043	0.692358	0.719886	0.509954	0.325127	0.434335	0.68203	0.525871	0.425547	0.819975	0.460601	0.546429	0.850259	1.6328	1.26506	0.723916	1.18164	1.2675	1.23438	0.746826	0.640522	1.47033	0.885529	0.674124	1.04899	0.552276	1.07264	1.66192	1.00892	1.2787	0.89717	0.534446	0.624869	0.760833	0.926899	0.972027	0.489484
330	PC(14:0/22:5)	0.960001			375.585	780.555	POS	1.14825	2.28653	0.658235	1.77586	3.44275	0.976113	0.988282	1.37719	0.880792	0.656473	1.10456	2.36082	1.17504	1.0088	2.20581	0.711425	1.19389	2.55585	5.23601	2.19921	1.69709	1.62397	5.37917	5.8939	1.64342	3.40579	4.3596	2.35336	2.13461	3.091	0.744518	3.13132	6.8735	2.29211	3.44166	2.56141	0.907828	1.63253	2.34819	2.45899	2.96194	1.67483
331	PC(9:0/26:2)	0.959591			460.873	772.586	POS	5.60036	6.22291	3.65521	4.3461	5.7703	6.15935	4.12536	5.54654	5.98654	3.75013	3.55717	3.88725	4.18184	1.89186	4.57732	5.01874	4.40162	8.13867	8.19731	3.485	4.92498	5.8594	4.6932	8.26501	6.31755	5.24655	5.32359	2.69082	5.66619	4.44627	2.92613	9.05998	8.33633	6.92294	6.78751	3.51818	3.15777	3.87822	3.73649	5.24608	5.37254	3.89597
334	DAG(18:2/20:2)	0.95919			500.498	662.572	POS	0.0225724	0.00592034	0.0119961	0.0255756	0.00224634	0.0362895	0.0422524	0.0104401	0.0252273	0.0261853	0.0147633	0.0247273	0.0134774	0.0156976	0.0232528	0.0390612	0.00818519	0.0135086	0.0271214	0.0200546	0.0204277	0.0384033	0.0334045	0.0053424	0.05539	0.0183267	0.0333452	0.0067368	0.0327289	0.0114577	0.0119239	0.039756	0.0389112	0.0172955	0.0183049	0.00677611	0.031438	0.0248126	0.0150144	0.0156349	0.0239475	0.0318203
336	PC(13:0/22:3)	0.958443			417.19	770.569	POS	0.183522	0.889787	0.070287	0.599532	1.03768	0.771949	0.426551	0.724939	0.567075	0.456183	0.460862	0.604796	0.820224	0.201143	0.692597	1.22774	0.480902	0.657236	0.802424	0.315686	0.599556	0.358963	0.825917	0.985825	0.844813	0.684175	0.579892	0.079129	0.644342	0.701813	0.423892	1.04242	1.41353	0.525606	1.15858	0.766782	0.466706	0.586826	0.687049	0.934374	0.721613	0.542265
337	PC(16:0/17:1)	0.958286			486.613	746.561	POS	0.228369	0.270636	0.131294	0.302879	0.116515	0.298136	0.280938	0.217993	0.271574	0.131313	0.0920388	0.346135	0.238485	0.232909	0.269667	0.366909	0.182911	0.293607	0.742272	0.265376	0.263998	0.390309	0.335609	0.423579	0.645829	0.354977	0.224884	0.201319	0.218608	0.594672	0.202681	0.285091	0.475665	0.355142	0.55012	0.312113	0.256691	0.145685	0.208704	0.224149	0.337149	0.27279
338	TAG(18:0/18:1/18:1)	0.95818			764.311	904.827	POS	2.93014	3.80381	2.22355	3.05989	2.83248	3.28834	4.21873	2.28137	3.40945	2.59174	2.5585	2.88582	2.76642	1.87026	2.91824	3.59969	2.80164	4.08703	5.2858	3.58759	3.15002	4.52026	4.16203	5.50444	4.3779	4.09287	5.82328	2.27572	3.82168	3.68911	2.20572	6.04374	5.15667	3.44364	3.46552	2.49051	2.92457	3.3416	2.9735	3.79126	3.90021	3.67233
340	PC(4:0/27:0)	0.957973			475.38	720.544	POS	0.0417076	0.0639584	0.0327187	0.0749024	0.0566005	0.0586912	0.0698457	0.0427374	0.0560417	0.0332524	0.011942	0.0751755	0.0666822	0.0477547	0.0768938	0.0786286	0.0535917	0.0608928	0.159181	0.0613917	0.0611295	0.0825125	0.0896317	0.0942345	0.120153	0.0853111	0.0742507	0.0403628	0.0737015	0.165911	0.0414332	0.0687745	0.131002	0.0894298	0.114551	0.0931183	0.0780564	0.0400692	0.0475028	0.0472382	0.0830128	0.0691891
341	TAG(14:0/15:0/18:2)	0.957924			712.019	806.723	POS	0.198799	0.0535875	0.0684938	0.124912	0.177671	0.206501	0.0503304	0.137081	0.0222463	0.0230156	0.0447062	0.234963	0.3383	0.0948601	0.116556	0.281982	0.0470707	0.202884	0.605212	0.117095	0.157313	0.099028	0.310112	0.101114	0.580977	0.207187	0.104231	0.129603	0.117932	0.377969	0.105664	0.113644	0.399309	0.144998	0.704231	0.28584	0.0406503	0.111693	0.0721879	0.176107	0.22013	0.0519846
345	TAG(18:1/18:2/22:0)	0.956816			797.407	958.88	POS	0.183328	0.207301	0.0921705	0.369952	0.119333	0.170392	0.15548	0.0936431	0.168784	0.0931748	0.0695933	0.225535	0.143358	0.152059	0.172882	0.150536	0.134552	0.235341	1.09711	0.304421	0.216947	0.35289	0.680031	0.255002	0.528963	0.615123	1.12507	0.190654	0.194923	0.571885	0.135225	1.07355	0.943102	0.405706	0.220615	1.33808	0.338828	0.193768	0.165264	0.173075	0.500092	0.48411
346	PC(14:0/14:0)	0.956667			352.835	678.506	POS	0.327961	0.067832	0.0805155	0.108747	0.221377	0.0798764	0.0305266	0.134074	0.0191483	0.0108308	0.0235394	0.128206	0.256483	0.0537516	0.401332	0.109649	0.0365442	0.0837026	0.421166	0.0856863	0.134047	0.046754	0.307536	0.149333	0.414641	0.132543	0.0450231	0.24878	0.061833	0.429665	0.0715363	0.0913105	0.420256	0.159498	0.456334	0.286498	0.0310748	0.055923	0.0619055	0.145839	0.190331	0.0492683
347	PC(4:0/26:1)	0.956236			363.795	704.522	POS	0.264107	0.143011	0.0790171	0.28321	0.340913	0.165343	0.0520696	0.167871	0.0551882	0.0312256	0.0489313	0.304871	0.24716	0.154801	0.566721	0.237072	0.0913637	0.230818	0.966172	0.186691	0.230828	0.0817204	1.0397	0.432169	0.924258	0.580077	0.179319	0.440028	0.153134	1.8167	0.166744	0.22559	1.16656	0.298492	1.69814	0.993032	0.0881807	0.157427	0.187874	0.317482	0.576138	0.149578
350	TAG(16:1/18:2/18:3)	0.955521			674.782	868.734	POS	0.0667295	0.0405747	0.01518	0.0412575	0.0453785	0.0396232	0.052277	0.0351526	0.0246086	0.0220592	0.0188055	0.0811806	0.0381574	0.0692724	0.0537321	0.10776	0.0134533	0.0479199	0.170643	0.046984	0.0515375	0.0790546	0.126054	0.0885651	0.11801	0.0523038	0.0496641	0.0754213	0.0528229	0.0690826	0.0337827	0.0983689	0.126138	0.0627491	0.124566	0.0588849	0.0228771	0.0532692	0.0501221	0.0552313	0.0735247	0.0308869
351	TAG(17:1/17:1/17:1)	0.955209			736.09	860.769	POS	1.45815	1.33348	0.93321	1.67579	1.77081	2.30663	1.61552	1.22524	1.21158	0.983753	1.0916	2.28552	1.77836	0.974352	1.66118	2.19656	0.83078	2.83592	4.47906	1.58754	1.71175	2.62528	3.28782	3.68397	3.52903	2.35339	2.90658	1.08295	2.71334	1.80636	1.53854	2.94438	4.65097	2.71402	4.19095	1.88632	1.27547	1.68437	1.3317	2.20478	2.54791	1.65979
358	TAG(15:1/19:0/19:0)	0.953982			695.492	897.768	POS	0.288305	0.148697	0.062737	0.162346	0.133398	0.205938	0.214566	0.0569966	0.146419	0.176753	0.0742232	0.253697	0.058195	0.26074	0.306574	0.207322	0.0473638	0.198586	0.564906	0.257789	0.191278	0.509232	0.432146	0.463214	0.611791	0.211769	0.244322	0.342058	0.231553	0.211808	0.139586	0.756956	0.465064	0.252406	0.378216	0.171971	0.160399	0.157926	0.127431	0.195656	0.319132	0.234752
359	TAG(15:0/21:1/21:1)	0.953914			751.775	951.822	POS	0.103649	0.18928	0.084895	0.160556	0.312696	0.212019	0.263841	0.319341	0.15112	0.0881129	0.163874	0.403242	0.212286	0.286619	0.1907	0.161313	0.117235	0.448627	0.469438	0.375292	0.235707	0.338299	0.653878	0.664093	0.26558	0.623035	0.830585	0.144827	0.388601	0.324979	0.166418	0.53516	0.771311	0.29706	0.291	0.894994	0.101088	0.475142	0.373312	0.404093	0.449656	0.199745
360	LPC(20:0)	0.95388			173.691	552.402	POS	0.0135484	0.028962	0.00723358	0.0270383	0.0248919	0.0104179	0.0158445	0.0178355	0.0267942	0.00690474	0.0209087	0.0283249	0.0193389	0.00842996	0.0235062	0.0111128	0.014706	0.0205481	0.0918521	0.0632048	0.0240702	0.0327638	0.0382451	0.0464401	0.0171574	0.0185973	0.0375491	0.0310875	0.0166942	0.0173922	0.0184882	0.0439063	0.0670659	0.0458353	0.0330132	0.0256638	0.0239462	0.0290497	0.0476748	0.0473594	0.0335752	0.0106712
361	PC(5:0/26:1)	0.953305			394.149	718.538	POS	0.0844328	0.0619247	0.0594575	0.0922773	0.166235	0.114212	0.0618434	0.11062	0.040953	0.0317628	0.0660652	0.207398	0.185833	0.071893	0.137165	0.263318	0.0578466	0.184386	0.277866	0.0614955	0.116849	0.0598485	0.311666	0.23998	0.237584	0.266865	0.164228	0.100232	0.12411	0.294102	0.111179	0.0927601	0.340496	0.132341	0.458082	0.423281	0.0354192	0.0825082	0.088346	0.175307	0.196755	0.0632123
362	TAG(12:0/16:1/16:1)	0.953265			639.737	764.691	POS	0.000522183	0.00167806	0.000248573	0.00214296	0.0036742	0.000811111	0.00190089	0.00182304	0.00099762	0.000423689	0.000790362	0.00147854	0.000667446	0.000559687	0.00235156	0.000770905	0.000655508	0.00237713	0.00492829	0.00985753	0.00193296	0.000807201	0.0038988	0.00367565	0.000657459	0.00259251	0.00287774	0.00287748	0.00154551	0.00244396	0.000846106	0.00240374	0.00367278	0.00201968	0.00192175	0.00119206	0.000752591	0.000579388	0.00149451	0.000984273	0.00196017	0.00120198
365	TAG(18:1/18:2/18:2)	0.95269			935.863	898.785	POS	0.0435472	0.0306673	0.0279849	0.0350174	0.0361075	0.0322378	0.0576769	0.029519	0.0341574	0.0260754	0.0284241	0.0466988	0.0337877	0.025973	0.0337434	0.0542182	0.028071	0.0522761	0.042433	0.0318159	0.0365216	0.0181385	0.045249	0.0438913	0.0694638	0.0558372	0.0771072	0.0527712	0.028926	0.069408	0.0219466	0.0721152	0.0479314	0.0231672	0.0190654	0.0296544	0.0269211	0.0333515	0.0333025	0.0581291	0.0434935	0.0476769
366	PC(13:1/26:4)	0.952653			455.727	822.6	POS	0.0828081	0.212903	0.0552157	0.0919388	0.201305	0.0687305	0.0771009	0.0976284	0.053966	0.0613124	0.14964	0.0907068	0.0687734	0.0492621	0.0738286	0.308646	0.0911036	0.172005	0.202466	0.101538	0.115544	0.123821	0.221156	0.273185	0.0954686	0.148433	0.331199	0.0864342	0.136427	0.117267	0.0686794	0.368368	0.298419	0.171103	0.125756	0.173078	0.0437477	0.102927	0.0997633	0.176129	0.166387	0.0775957
367	TAG(15:0/18:2/18:3)	0.952611			702.434	856.74	POS	0.188668	0.127013	0.0545217	0.1198	0.150031	0.171846	0.122981	0.137126	0.0806149	0.0646711	0.0686089	0.234427	0.0967559	0.122535	0.147817	0.280484	0.0334502	0.187581	0.467609	0.17603	0.151629	0.234365	0.304246	0.314485	0.41338	0.162263	0.106419	0.157559	0.229885	0.170973	0.12649	0.406449	0.40356	0.230658	0.366459	0.18402	0.0742008	0.184195	0.149926	0.202969	0.232763	0.10658
369	TAG(17:0/17:0/21:2)	0.951926			705.56	923.785	POS	0.340487	0.116473	0.114395	0.288205	0.352808	0.120766	0.131765	0.0845121	0.0683322	0.0438188	0.2078	0.200931	0.0499303	0.136333	0.338798	0.148418	0.130421	0.429053	0.266873	0.139781	0.185495	0.189212	0.916916	0.366508	0.5974	0.193999	0.229366	0.269087	0.15561	0.153951	0.0842109	0.914396	0.334258	0.128477	0.228528	0.441912	0.129653	0.113461	0.400281	0.41407	0.329542	0.104935
370	PC(16:0/16:0)	0.951884			491.975	734.57	POS	0.429253	0.131193	0.301238	0.55232	0.608835	0.28602	0.394706	0.424123	0.317306	0.276241	0.31245	0.483752	0.333885	0.350595	0.558376	0.742053	0.316501	0.388583	0.715105	0.58104	0.425179	0.6448	0.838144	0.203086	0.450716	0.45553	0.402373	0.482233	0.0816964	0.69461	0.455003	0.292206	0.826839	0.438076	0.652928	0.475894	0.370168	0.388397	0.441388	0.447452	0.47587	0.39015
376	PC(17:0/22:6)	0.950325			437.924	820.586	POS	0.268109	0.355226	0.276168	0.172216	0.635684	0.25951	0.226685	0.439415	0.196592	0.232592	0.482043	0.377399	0.368404	0.139318	0.245752	1.15654	0.233725	0.52851	0.285734	0.206283	0.354295	0.248558	0.438928	0.596502	0.16557	0.315204	0.789318	0.124701	0.671962	0.214877	0.314483	0.857288	0.612968	0.292529	0.351319	0.387128	0.106358	0.414829	0.221777	0.520295	0.402347	0.177009
377	PC(10:0/26:1)	0.950304			514.528	788.609	POS	1.00401	1.05903	0.579468	0.744188	0.831659	0.731047	1.03968	0.662135	0.121472	0.367468	0.5979	0.77227	0.725885	0.660169	1.07704	0.97274	0.738785	0.880696	1.82295	0.924644	0.815662	0.996467	1.22296	1.46666	1.2665	1.18643	1.2683	0.97374	0.113957	1.18894	0.690701	1.10405	1.16954	1.0147	0.163803	0.921553	0.134272	0.69285	0.78662	0.898557	0.908452	0.70459
380	PC(13:0/22:5)	0.949866			357.303	766.537	POS	0.00928425	0.0206766	0.00601089	0.0117527	0.0260372	0.0113565	0.0101616	0.0341293	0.00519974	0.00660666	0.0209983	0.0258311	0.0117165	0.0122668	0.0162745	0.0369097	0.00486284	0.0229173	0.0497153	0.0156688	0.0179188	0.00687077	0.0425433	0.0491262	0.0106152	0.0136795	0.0214573	0.0162262	0.018424	0.0224084	0.0112281	0.0543584	0.057962	0.0294456	0.0400068	0.0327945	0.0012984	0.0213448	0.0203589	0.0236431	0.025989	0.0104395
382	PC(19:2/18:4)	0.94833			338.687	792.555	POS	0.000422209	0.00123392	0.00023453	0.00136443	0.00182125	0.00120651	0.000828666	0.00205857	0.00210992	0.000409693	0.000577401	0.00196678	0.000362316	0.000376241	0.00067543	0.000571907	0.000402837	0.00101071	0.00111386	0.0018938	0.00103205	0.0163099	0.00224571	0.00324817	0.00214175	0.00143632	0.00207725	0.000426064	0.00102877	0.0026277	0.00140857	0.00200085	0.00236644	0.00166741	0.000997838	0.00309183	0.000268393	0.000673186	0.0016069	0.00172432	0.00249197	0.000865249
389	DAG(18:2/18:3)	0.946706			466.356	632.525	POS	0.0806258	0.0227342	0.0202925	0.0881821	0.034995	0.0727	0.0846737	0.018585	0.0465886	0.0514723	0.0327129	0.0781819	0.0218672	0.0726668	0.0794136	0.130372	0.0122486	0.0537236	0.153929	0.0819009	0.0618933	0.138831	0.127858	0.0779688	0.285253	0.0482631	0.056199	0.0867058	0.0814776	0.0761393	0.0854638	0.206736	0.155011	0.0971941	0.151335	0.0295824	0.0479832	0.0758895	0.043026	0.0816608	0.102767	0.0852208
390	TAG(20:1/20:1/20:1)	0.946224			813.41	991.867	POS	0.0242519	0.0221844	0.0127586	0.0192794	0.0139592	0.0206104	0.0162299	0.0131178	0.0226757	0.0105152	0.0101715	0.0235029	0.0178233	0.0171699	0.0196479	0.0203758	0.0187863	0.0292913	0.0988258	0.0302698	0.0230724	0.0337861	0.0315795	0.0249485	0.0615795	0.0366016	0.0626528	0.0282973	0.0205024	0.0419972	0.0169918	0.109452	0.0442538	0.0394858	0.0255044	0.103303	0.0172113	0.0250532	0.020416	0.0207385	0.0402292	0.0151859
391	TAG(20:3/20:3/20:3)	0.946224			794.963	979.79	POS	0.0242596	0.0115204	0.0114184	0.019049	0.0111754	0.0202236	0.0140639	0.0148493	0.00831474	0.00456687	0.00721759	0.0150168	0.0380448	0.0110337	0.0114463	0.0086348	0.0192266	0.0328811	0.056375	0.0221288	0.0180723	0.0179414	0.0259949	0.014301	0.0627455	0.0292107	0.0256245	0.00836973	0.0118535	0.0438632	0.0148368	0.0251459	0.0257899	0.0303128	0.0462384	0.0323955	0.00707097	0.0218036	0.0189664	0.0184391	0.0253107	0.0118044
392	TAG(19:1/19:1/19:1)	0.946224			734.798	949.806	POS	0.245598	0.511774	0.200061	0.45842	0.686295	0.419592	0.988605	0.725762	0.46662	0.212292	0.527331	0.899002	0.378251	0.712702	0.538509	0.595194	0.272461	0.82334	0.888339	0.6841	0.561712	0.655913	1.49234	2.04966	0.578035	1.45246	1.82707	0.473957	1.11868	0.687908	0.434788	1.43859	1.74292	0.626212	0.659912	0.954455	0.303887	1.36709	0.88086	0.744031	1.02573	0.482742
393	TAG(19:0/19:0/19:0)	0.946224			712.021	955.852	POS	0.51212	0.431222	0.233548	0.581252	0.454636	0.540696	0.606021	0.292177	0.467685	0.384942	0.298317	0.640327	0.211265	0.521694	0.712182	0.713051	0.223316	0.606435	1.13647	0.653827	0.511059	1.03807	1.11394	1.20065	0.794	0.682187	0.796013	0.627354	0.747479	0.597835	0.446394	0.887604	1.28446	0.731918	0.858263	0.473841	0.470935	0.47967	0.475124	0.597408	0.752797	0.648918
394	TAG(20:4/20:4/20:4)	0.946224			692.886	973.724	POS	0.00838187	0.0259071	0.00502196	0.0185173	0.0569322	0.0126036	0.0229261	0.124919	0.0209901	0.00568338	0.035511	0.0586947	0.0107146	0.0479677	0.0186986	0.0526787	0.0130591	0.0359865	0.0484767	0.0409652	0.0332317	0.0144568	0.0856976	0.110703	0.0132431	0.0824032	0.0660174	0.0197348	0.066779	0.0362183	0.032352	0.0446727	0.0501746	0.0274959	0.0371875	0.0855113	0.00448238	0.0396521	0.0656735	0.0397951	0.0485395	0.0108347
396	TAG(14:1/14:1/14:1)	0.946224			661.559	739.597	POS	0.00202006	0.00292932	0.00208317	0.0019481	0.00308694	0.00172971	0.00246217	0.00200122	0.00179637	0.00221507	0.00195595	0.00160371	0.00184613	0.000810776	0.00127853	0.000785241	0.00194775	0.00259679	6.84981e-06	0.00420222	0.0019653	0.00121425	0.00126104	0.00425596	0.000462078	0.00210419	0.00450785	0.00117069	0.00253791	0.00105313	0.00221466	0.00263681	0.000771912	0.000695443	0.00142005	0.000457027	0.00147366	0.00154684	0.00215097	0.00219301	0.00179618	0.00223591
397	TAG(18:4/18:4/18:4)	0.946224			572.376	889.647	POS	0.00425153	0.00628791	0.0022477	0.00634895	0.00295901	0.000682261	0.00146243	0.00623366	0.00430219	0.00146393	0.00273512	0.00484598	0.00369036	0.00158638	0.00503356	0.00244389	0.00437378	0.00742592	0.0109144	0.00753942	0.00434142	0.00634312	0.00779782	0.00866325	0.00333638	0.00600181	0.006982	0.00335417	0.00476718	0.00448885	0.00143487	0.00703078	0.0110666	0.00490139	0.0053968	0.00440312	0.00256712	0.00449477	0.00539155	0.00472219	0.00542862	0.00324306
398	TAG(16:2/16:2/16:2)	0.946224			568.588	817.651	POS	0.0596335	0.162174	0.0565969	0.0724184	0.1359	0.040355	0.0700766	0.0629128	0.0989089	0.0348967	0.051544	0.0679962	0.0469013	0.031024	0.0971101	0.0656939	0.0763101	0.120348	0.2232	0.212135	0.0893068	0.100116	0.109869	0.201915	0.0670241	0.0868201	0.209992	0.0593469	0.0619218	0.0831099	0.0400247	0.184957	0.170758	0.101789	0.0938062	0.0996995	0.0490157	0.0632061	0.114649	0.0811174	0.104165	0.0522512
399	TAG(15:3/15:3/15:3)	0.946224			519.881	769.555	POS	0.004973	0.0233312	0.00480915	0.0248576	0.0094849	0.0220406	0.017452	0.0112215	0.0181376	0.00512456	0.00904029	0.0200979	0.0186878	0.0151452	0.0188465	0.0169304	0.0124987	0.0193795	0.0439007	0.0234227	0.0169691	0.0199837	0.0248288	0.021797	0.040637	0.0278643	0.0199358	0.0115446	0.0174038	0.0522828	0.014974	0.0282048	0.0338119	0.0264317	0.0435987	0.0298007	0.0125894	0.015953	0.0131703	0.0136028	0.0246534	0.0148989
401	TAG(15:2/15:2/15:2)	0.946224			499.876	775.605	POS	0.506119	0.81295	0.439497	0.47031	0.995907	0.614094	0.471597	0.711093	0.465176	0.314399	0.441412	0.594326	0.914434	0.279423	0.694201	0.539918	0.560437	1.61796	1.5467	0.648636	0.681929	0.80655	0.87914	1.34695	0.594108	0.816602	1.35524	0.335231	0.571504	0.624877	0.324068	1.22701	1.21534	0.87429	0.750837	0.927813	0.348847	0.545398	0.558015	0.774208	0.782948	0.42042
402	TAG(16:4/16:4/16:4)	0.946224			422.402	805.554	POS	0.384535	0.371562	0.364127	0.417979	0.457346	0.342542	0.447156	0.419876	0.343997	0.402158	0.4331	0.391084	0.435989	0.413153	0.343764	1.39623	0.378951	0.506926	0.370084	0.435386	0.452797	0.422493	0.414318	0.38083	0.346449	0.403568	0.41606	0.449314	0.373334	0.325858	0.42168	0.319506	0.424662	0.264649	0.353489	0.293449	0.278206	0.32258	0.296518	0.402662	0.363664	0.36972
403	TAG(13:1/13:1/13:1)	0.946224			340.215	697.525	POS	0.282717	0.455458	0.114674	0.252034	0.605642	0.147479	0.237315	0.432896	0.143602	0.0964609	0.131661	0.163204	0.197984	0.0575403	0.46361	0.125951	0.126244	0.381523	1.04288	0.283824	0.287135	0.199978	0.723569	0.931772	0.249429	0.389606	0.620886	0.288272	0.318598	0.369876	0.0956314	0.747294	1.13983	0.449159	0.504384	0.303837	0.152118	0.180946	0.163763	0.302878	0.427991	0.10398
407	PC(15:1/22:6)	0.94472			397.205	790.536	POS	0.0459066	0.0619971	0.0012298	0.0842663	0.20025	0.0621776	0.106425	0.151329	0.0112828	0.0461231	0.131829	0.21721	0.143393	0.0598857	0.0579868	0.0669668	0.0499482	0.155506	0.124356	0.0716202	0.0924845	0.0888029	0.29641	0.25292	0.0500934	0.160945	0.255909	0.0386225	0.187597	0.0490234	0.0692006	0.107432	0.233055	0.122445	0.11395	0.129194	0.0261235	0.0570634	0.0865415	0.115962	0.128489	0.0755562
409	HexCer/NS(d18:1/22:0)	0.944017			556.223	784.667	POS	0.129995	0.153096	0.0700513	0.11019	0.148506	0.0684578	0.0961987	0.128526	0.121225	0.0767298	0.0940638	0.0735805	0.106398	0.0513676	0.122701	0.0623569	0.121011	0.127877	0.172816	0.150616	0.109288	0.163984	0.137521	0.113699	0.059071	0.0684331	0.145335	0.0801596	0.0715676	0.0817461	0.0399718	0.131091	0.170425	0.131741	0.0787332	0.0674673	0.0858769	0.0528524	0.105713	0.0765323	0.0979958	0.0764524
410	PC(15:0/15:0)	0.943623			413.65	706.539	POS	2.42134	1.56096	0.923753	2.83225	3.92649	1.65493	0.881243	2.02191	0.622334	0.500188	0.692081	3.22134	2.26219	1.79842	4.09701	3.48895	1.03197	1.91484	5.37706	2.42984	2.18295	1.72804	5.56115	2.61595	4.00903	2.48735	1.41649	3.47933	1.41173	5.2129	2.15778	1.68599	5.84402	2.70209	5.32717	4.22361	1.10251	1.42312	1.83884	2.84757	3.00393	1.57313
411	HexCer/NS(d18:1/23:0)	0.943327			574.432	798.683	POS	0.0455636	0.10048	0.0349249	0.0531163	0.10077	0.0422834	0.048653	0.0807149	0.0412026	0.0362955	0.0337059	0.033646	0.0471591	0.0217521	0.0504359	0.0311383	0.0386954	0.0486579	0.105832	0.0857793	0.0540403	0.0886159	0.0680824	0.0701962	0.0279784	0.0376038	0.091513	0.0448942	0.0423663	0.0419785	0.0221302	0.086	0.0990551	0.0896106	0.0543295	0.0332106	0.0401335	0.0281984	0.0286843	0.0440103	0.0546627	0.0388901
413	PC(14:1e/20:5)	0.942691			532.501	736.542	POS	0.122999	0.0937798	0.105203	0.124215	0.104564	0.135446	0.136992	0.125058	0.110636	0.110646	0.107678	0.139528	0.114421	0.100231	0.120969	0.122381	0.103624	0.137259	0.126167	0.105797	0.11738	0.113955	0.153029	0.112141	0.159506	0.138931	0.139384	0.125483	0.119245	0.139191	0.106099	0.11164	0.148602	0.0928419	0.127647	0.0917338	0.0883743	0.0997143	0.110518	0.119501	0.120923	0.120776
414	PC(18:4e/19:2)	0.942691			514.577	778.59	POS	0.25634	0.243886	0.210181	0.250458	0.25132	0.252823	0.239873	0.229806	0.217635	0.212275	0.23552	0.246844	0.239959	0.255816	0.258248	0.295377	0.221468	0.270658	0.323125	0.263429	0.248752	0.288422	0.311646	0.273333	0.309639	0.276895	0.246355	0.2597	0.257164	0.281864	0.276822	0.220776	0.269804	0.239879	0.275096	0.211392	0.196075	0.208588	0.231613	0.237558	0.256454	0.226356
415	PC(18:5e/17:2)	0.942691			440.864	748.529	POS	0.715792	1.1002	0.489772	0.803048	1.24676	0.506757	0.929601	1.16837	0.933468	0.635371	0.884255	0.846335	0.518198	0.427009	1.05368	1.06438	0.86098	0.860696	1.26516	1.04154	0.867569	0.692583	1.14014	1.37104	0.643792	0.922489	1.43384	0.480677	0.955069	1.07543	0.627964	1.42175	1.36933	0.953727	0.945422	1.11907	0.376699	0.645225	0.752487	0.81917	0.933996	0.847964
417	TAG(12:1/16:0/18:2)	0.942273			682.285	790.691	POS	1.43092	0.109069	0.259618	0.355102	0.314941	0.394558	0.306675	0.273326	0.0768101	0.0595601	0.071739	0.436936	1.35018	0.375457	0.386004	0.398638	0.122697	0.295429	1.4398	0.329648	0.439355	0.419229	1.01597	0.286154	1.77495	0.458151	0.299071	0.488231	0.254274	0.963611	0.183839	0.28023	0.952868	0.516171	1.40967	0.298387	0.123084	0.163026	0.189092	0.319484	0.547132	0.14704
418	HexCer/NS(d18:1/24:0)	0.942147			591.459	812.697	POS	0.156861	0.276562	0.0921426	0.149665	0.255507	0.0995155	0.11453	0.194934	0.140723	0.0872194	0.138812	0.093271	0.122679	0.062937	0.159795	0.0809167	0.17351	0.189499	0.25721	0.20695	0.152662	0.254748	0.182819	0.211438	0.0742155	0.104942	0.244725	0.113779	0.120656	0.109961	0.0572087	0.208934	0.341846	0.242488	0.124902	0.0971906	0.138678	0.0732814	0.124157	0.147676	0.156508	0.0933188
419	TAG(18:0/18:0/18:1)	0.94156			740.128	906.847	POS	0.292931	0.176449	0.204615	0.530009	0.347293	0.417021	0.171656	0.234879	0.111231	0.106622	0.139192	0.452824	0.48153	0.406559	0.419117	0.926066	0.26439	0.374351	1.00638	0.371249	0.371718	0.357578	0.671776	0.371454	0.873439	0.521492	0.292587	0.41069	0.307041	0.920834	0.442201	0.289467	0.670813	0.435802	0.93223	0.616155	0.188665	0.28466	0.294134	0.345578	0.48561	0.299177
420	PC(14:1/22:6)	0.941508			367.411	776.519	POS	0.0932466	0.119904	0.0253688	0.110448	0.246675	0.0637764	0.00467256	0.118449	0.00235351	0.00168775	0.0341195	0.197049	0.077549	0.0701697	0.17589	0.0258039	0.038992	0.148749	0.354313	0.149385	0.10293	0.0730347	0.41894	0.318569	0.102011	0.184465	0.142335	0.155688	0.102075	0.215138	0.037306	0.209591	0.568229	0.205157	0.265281	0.188604	0.0315538	0.0851788	0.125153	0.140977	0.187857	0.0554732
421	PC(3:0/18:4)	0.941274			73.219	572.335	POS	0.00969795	0.0166938	0.00640067	0.0180142	0.0125385	0.00322085	0.00280102	0.0140423	0.00551969	0.0124055	0.0157845	0.00278167	0.0120959	0.0039954	0.00184577	0.000552034	0.00191556	0.0037437	0.0025393	0.0146851	0.00806367	0.0114113	0.0133869	0.0202463	0.00468877	0.00230889	0.0345558	0.00580985	0.0147443	0.0177234	0.000674778	0.0128186	0.0233716	0.00369944	0.00829032	0.0057604	8.88445e-05	0.00540625	0.013155	0.00739513	0.0108177	0.00453572
423	LPE(22:6)	0.939917			69.1301	526.293	POS	0.0926061	0.125962	0.0405829	0.0879927	0.122179	0.100352	0.0462526	0.143437	0.0777932	0.0506233	0.122832	0.100218	0.0869191	0.0630428	0.103696	0.0891551	0.0837963	0.0801435	0.181395	0.130356	0.0964668	0.146571	0.297971	0.238131	0.172134	0.126177	0.231097	0.112759	0.103364	0.343859	0.195526	0.269482	0.239311	0.114256	0.28647	0.268843	0.0585931	0.185579	0.25611	0.220916	0.203534	0.0506965
424	PC(2:0/27:0)	0.939762			384.623	692.522	POS	0.0457033	0.0237562	0.0132377	0.0267734	0.0648342	0.0318172	0.00817834	0.0395919	0.00480927	0.00434698	0.010671	0.0661731	0.044072	0.0175482	0.0640162	0.056074	0.00830156	0.0313924	0.0870724	0.0265764	0.0337473	0.0174279	0.075059	0.0589699	0.0839572	0.0380017	0.0184455	0.0284945	0.0292024	0.0791885	0.0252035	0.0333357	0.148184	0.0533583	0.130317	0.0909873	0.0102198	0.0188037	0.0133502	0.0458257	0.0525438	0.00901521
425	PC(8:0/22:3)	0.939456			353.367	700.488	POS	0.0398838	0.00647696	0.00814514	0.0107067	0.0240142	0.00808645	0.00162362	0.0119597	0.000538053	0.00102776	0.00197329	0.0122733	0.0331286	0.00405117	0.0438062	0.0030879	0.00231918	0.00882659	0.0431387	0.00586199	0.0135465	0.00244456	0.0258205	0.00868622	0.0499992	0.0131883	0.00152918	0.0279412	0.00429177	0.0482915	0.00888462	0.00572828	0.0251557	0.0140561	0.0543006	0.0340576	0.00205825	0.00425312	0.00473684	0.0155285	0.0184712	0.00408154
428	TAG(16:0/16:0/21:0)	0.938448			731.834	899.789	POS	9.31639	8.37616	4.32329	6.63989	5.75364	7.80771	11.5108	4.09229	8.60656	6.15951	4.6782	7.5671	4.13799	8.19309	7.97456	6.77997	4.14025	9.16718	22.3253	8.98049	7.82652	14.2133	11.7076	15.5598	14.4793	10.3562	13.0016	8.32132	10.1534	10.2979	5.69706	20.1079	16.3276	10.1152	12.22	9.55631	8.31398	7.91128	6.65964	9.33199	11.2806	9.30061
430	TAG(17:0/17:0/19:2)	0.936997			709.824	895.758	POS	0.420836	0.38059	0.206669	0.790341	0.879554	0.587435	0.756231	0.837021	0.380843	0.231941	0.479513	3.00996	0.511493	1.29414	0.810147	1.06097	0.305543	1.12086	3.10116	0.949046	0.905715	1.16106	3.33069	2.8203	1.20334	1.76893	1.82449	1.03394	1.28276	1.78415	0.602693	1.60313	2.76095	1.40633	2.53419	1.88918	0.280314	1.19829	1.7456	0.950563	1.6411	0.716038
433	PC(18:0/18:0)	0.936299			569.075	790.632	POS	6.78124e-06	0.0142836	0.00326393	0.00345179	0.0417904	6.09385e-06	0.00631014	0.0052155	0.00157165	5.09314e-06	0.00266271	0.00846896	0.00455632	0.00254808	0.00359318	1.80349e-05	0.00113788	0.0118459	0.0563657	0.0426583	0.010488	0.0144526	9.58284e-06	0.0323303	0.00596449	8.69585e-06	0.0564307	0.0198785	0.00328886	0.00724372	0.000745976	0.0125312	0.0149399	0.00125482	0.0183754	0.0108869	0.00152507	0.00833693	6.53083e-06	0.014411	0.0117169	6.19159e-06
435	TAG(18:2/18:2/18:3)	0.934562			696.261	899.708	POS	1.05878	0.804167	0.253942	0.565542	0.5573	0.748807	0.677704	0.297286	0.575767	0.72882	0.30677	0.586483	0.108467	0.817019	0.953431	1.05376	0.172018	0.743446	1.4753	1.06724	0.677603	1.77381	1.26878	1.1609	1.7318	0.487399	0.579553	1.11273	0.769468	0.649837	0.658724	2.45727	1.3178	0.991679	0.608707	0.311827	0.675794	0.493207	0.404649	0.753814	0.958302	0.742813
436	ACar(24:0)	0.93432			343.659	512.467	POS	0.0239741	0.00903702	0.00950129	0.0165918	0.0307782	0.00975774	0.0160033	0.0161671	0.0238357	0.00553455	0.0121701	0.0192294	0.0219523	0.00508157	0.0362425	0.0053023	0.0208001	0.0312189	0.0385991	0.0264588	0.0189118	0.0237926	0.0288464	0.0378093	0.0320428	0.0179128	0.0304948	0.012037	0.0207424	0.0151401	0.00570302	0.0318847	0.0333623	0.0202147	0.0231597	0.0328469	0.0156513	0.0130179	0.0311276	0.0245881	0.0237039	0.00811364
437	TAG(15:0/16:1/18:2)	0.934256			697.633	832.735	POS	0.0388917	0.0166096	0.0100699	0.0225892	0.028709	0.0336346	0.013282	0.0248121	0.00582471	0.00763421	0.00807424	0.0389878	0.0362714	0.0186511	0.0218887	0.0472693	0.00735265	0.035288	0.0972587	0.0224079	0.0267753	0.021886	0.0629574	0.0274605	0.0380017	0.0367387	0.0297451	0.0249823	0.0231013	0.0514626	0.0160278	0.0267706	0.066681	0.029738	0.0908156	0.0332445	0.00929347	0.0199749	0.0206068	0.0304246	0.0347323	0.0113735
442	ACar(18:0)	0.932091			127.043	428.373	POS	0.0177537	0.0277124	0.00698735	0.0278686	0.0289291	0.0245503	0.0383232	0.0229247	0.0255874	0.0068962	0.0185023	0.0249424	0.039868	0.00611734	0.0246299	0.0071011	0.0112749	0.0245671	0.085833	0.0610656	0.0265717	0.0522149	0.0490135	0.0606177	0.0274262	0.0167872	0.0645436	0.0317031	0.0226811	0.0213876	0.0162545	0.0412532	0.0525302	0.0442609	0.0416192	0.0323485	0.0249259	0.0273204	0.0571162	0.0576615	0.039035	0.0162573
445	HexCer/NS(d18:1/16:0)	0.931599			418.648	700.573	POS	0.156418	0.195685	0.123511	0.124243	0.167378	0.0851935	0.20677	0.16986	0.140375	0.0998806	0.125733	0.0761636	0.125587	0.0627624	0.135155	0.108177	0.162171	0.129063	0.132277	0.220181	0.137329	0.224068	0.10699	0.122945	0.109503	0.0832146	0.184026	0.116273	0.123849	0.100822	0.0729494	0.151753	0.165625	0.116645	0.113359	0.0698788	0.128222	0.0696757	0.080181	0.152037	0.120633	0.0971616
446	PC(16:0/20:3)	0.931231			479.036	784.584	POS	0.330715	0.441962	0.262073	0.448294	0.555154	0.301001	0.40447	0.26552	0.288314	0.275577	0.268624	5.74449	0.384524	0.364646	0.398503	0.74941	0.298424	0.482501	0.639402	0.502121	0.670286	0.497575	0.792708	0.465793	0.410992	0.559853	0.51173	0.594112	0.267958	0.625362	0.500818	0.496929	0.974288	0.377636	0.624767	0.44873	0.142587	0.412168	0.508684	0.557171	0.514203	0.510272
449	Cer/NS(d18:1/24:1)	0.929493			571	648.62	POS	0.00250144	0.00749422	0.00409768	0.00489537	0.00637382	0.00374264	0.00618632	0.00276815	0.00207975	0.00204878	0.00306561	0.00364051	0.00305999	0.00250879	0.00365218	0.00143162	0.0030315	0.004833	0.00910459	0.00601807	0.0041267	0.00725671	0.00630764	0.0164018	0.00445855	0.00499224	0.0137557	0.0040481	0.00446836	0.00283436	0.00213011	0.00605047	0.0110137	0.00726392	0.00598321	0.00248378	0.00513684	0.00356072	0.0028255	0.00424196	0.00606388	0.005908
451	PC(27:0/18:5)	0.928837			605.504	906.672	POS	0.158883	0.165904	0.104642	0.179152	0.230571	0.100646	0.172546	0.169547	0.204412	0.080449	0.130078	0.136501	0.096825	0.0707617	0.204264	0.147622	0.184767	0.227056	0.243038	0.136802	0.157223	0.212762	0.255432	0.202521	0.171196	0.219356	0.229432	0.129469	0.159588	0.16437	0.104198	0.223791	0.306524	0.183973	0.167641	0.163631	0.133177	0.114012	0.196981	0.193216	0.185856	0.119946
453	LPC(24:0)	0.928622			328.224	608.465	POS	0.022609	0.0315972	0.0100704	0.0357282	0.0390057	0.00872008	0.0185139	0.021219	0.0195041	0.00854916	0.0191396	0.0215033	0.0143099	0.00975337	0.0421201	0.0218002	0.0277789	0.0467635	0.0825113	0.0308455	0.0266021	0.0273231	0.0577346	0.0748513	0.0225094	0.0367149	0.0365643	0.027623	0.0262409	0.0230001	0.00894147	0.0347964	0.0605253	0.027368	0.0289219	0.0208181	0.0252022	0.0212776	0.0233283	0.0417741	0.0329218	0.0095388
456	TAG(16:1/18:2/18:2)	0.926461			692.281	870.748	POS	0.558785	0.282952	0.159331	0.446739	0.379764	0.4227	0.383892	0.243498	0.249437	0.266757	0.185911	0.692168	0.246293	0.593144	0.595177	0.0769682	0.128464	0.498791	1.56985	0.536665	0.425864	0.850233	1.27293	0.945349	1.09028	0.566763	0.50499	0.660315	0.585379	0.6845	0.32985	1.04124	1.32188	0.630397	1.17959	0.488367	0.279173	0.442632	0.319723	0.53237	0.722419	0.420141
460	TAG(12:0/12:0/16:1)	0.925826			669.239	710.644	POS	0.00390123	0.00991833	0.00262236	0.00524827	0.0109594	0.00397909	0.0109104	0.00560125	0.011818	0.00382592	0.00522425	0.0070149	0.00361032	0.00150575	0.0131387	0.00277395	0.0112081	0.0107011	0.0117195	0.0117351	0.0073708	0.00688654	0.00859743	0.011839	0.00580066	0.00869245	0.00949458	0.0176156	0.00635213	0.00513923	0.00189305	0.00999376	0.0126017	0.00402486	0.00646289	0.0100553	0.0066991	0.00613864	0.00394444	0.00499228	0.00774861	0.00428961
463	DAG(16:0/18:0)	0.925096			560.696	614.562	POS	0.00731469	0.00593956	0.00618949	0.0372699	0.00790157	0.0210908	0.0215122	0.00843824	0.00849138	0.00648348	0.012557	0.0292034	0.0200618	0.00891937	0.0161889	0.0147248	0.0141651	0.0178252	0.125712	0.0297765	0.0209883	0.0274157	0.0711908	0.0405192	0.0950032	0.0348392	0.0653382	0.00959664	0.0286826	0.0610418	0.025643	0.0376108	0.0721375	0.054065	0.10893	0.049575	0.0145049	0.0308164	0.0278956	0.0305691	0.0465987	0.025437
465	ACar(18:2)	0.923759			77.3665	424.342	POS	0.0511913	0.0814464	0.0114473	0.0635663	0.0633347	0.0566768	0.100349	0.0440751	0.0875069	0.021439	0.0409839	0.0677063	0.057728	0.0270442	0.0795968	0.0217648	0.0245424	0.0424096	0.182882	0.162779	0.0644235	0.140798	0.138218	0.103503	0.0504	0.036976	0.129171	0.138348	0.0548588	0.079996	0.0720965	0.127234	0.225991	0.113591	0.117109	0.117499	0.10877	0.0496928	0.109159	0.190213	0.110717	0.0297629
470	DAG(18:1/20:1)	0.922471			598.788	666.603	POS	0.00677757	0.0142462	0.00602181	0.0187176	0.00795024	0.0173608	0.0134546	0.00589158	0.00934852	0.00663297	0.00597143	0.0142146	0.0122112	0.0047083	0.0117714	0.00658786	0.0116534	0.0238534	0.0617872	0.0204371	0.0139799	0.0258823	0.0408924	0.0469312	0.0401251	0.0247845	0.0959687	0.00173195	0.0181276	0.0221738	0.00967108	0.0520242	0.0591068	0.0480735	0.0375681	0.0277791	0.0120544	0.0276694	0.0192835	0.0244912	0.0333862	0.0279748
473	TAG(18:2/18:3/18:3)	0.920413			678.413	897.694	POS	0.213049	0.111102	0.0391612	0.0881971	0.0981703	0.117009	0.0672614	0.0512224	0.0683453	0.131181	0.0443059	0.134381	0.0189866	0.234144	0.194233	0.272356	0.0215723	0.143564	0.30292	0.205504	0.127833	0.333821	0.171099	0.236253	0.484853	0.0685021	0.072199	0.253184	0.139683	0.130604	0.144621	0.603096	0.228956	0.185087	0.167174	0.0794032	0.0597811	0.118435	0.0711732	0.13687	0.193937	0.116911
474	Cer/NS(d18:2/23:0)	0.920302			589.006	634.614	POS	0.0211075	0.0305226	0.0202141	0.0305721	0.0519932	0.0308062	0.0312289	0.030695	0.0213437	0.0119255	0.020256	0.0262871	0.0259423	0.0129964	0.0209846	0.0161458	0.0233377	0.0440314	0.0684344	0.034672	0.0286748	0.0384176	0.0365539	0.0560258	0.0311907	0.0278443	0.051909	0.0301416	0.0290814	0.0228901	0.0131646	0.0426275	0.0578276	0.0406472	0.0321021	0.0191309	0.0212633	0.0235016	0.0229814	0.0250812	0.0327569	0.0282811
475	TAG(17:1/18:2/18:2)	0.919383			721.358	884.769	POS	0.358696	0.33066	0.149015	0.263482	0.361763	0.420821	0.31386	0.257384	0.246356	0.239955	0.167922	0.399386	0.186332	0.220272	0.288613	0.40896	0.107799	0.492189	0.790741	0.355808	0.318001	0.724007	0.559621	0.75414	0.583876	0.350078	0.469812	0.274932	0.473436	0.267425	0.259029	0.892677	0.883351	0.502198	0.437107	0.232125	0.319431	0.403088	0.298543	0.447424	0.480647	0.319545
476	TAG(14:0/16:0/16:0)	0.917197			719.958	801.684	POS	0.107569	0.0187844	0.0718269	0.0653767	0.06196	0.050435	0.0188674	0.0570836	0.00790963	0.00816046	0.0154675	0.0532459	0.143518	0.0459501	0.0610757	0.13423	0.0310673	0.0536197	0.117709	0.0436976	0.0583777	0.0255894	0.0885916	0.0242341	0.125728	0.0697631	0.0268342	0.0655081	0.0243985	0.130171	0.0458282	0.0240077	0.0905899	0.0457676	0.115649	0.0801644	0.0155586	0.0313641	0.0270567	0.0451005	0.057995	0.0300453
477	TAG(17:1/19:1/19:1)	0.917036			715.061	921.772	POS	1.3419	1.57518	0.503795	1.79011	2.40138	1.68488	2.79833	2.43961	1.64687	0.843958	1.53273	2.81954	1.13023	2.70508	1.32121	1.87816	0.722795	2.6192	3.72872	2.6372	1.90604	3.54501	5.8315	7.99573	1.78335	4.19394	5.56342	0.934003	4.46323	2.55875	1.24577	4.35509	4.49245	3.56158	3.86116	2.89979	0.597003	3.34124	3.10067	2.46893	3.5154	2.00986
478	ACar(16:0)	0.916493			108.749	400.342	POS	0.00578864	0.00960892	0.00286612	0.0102818	0.00942552	0.00644695	0.00948136	0.00557943	0.00587979	0.00300309	0.00607116	0.00773851	0.00656603	0.00443513	0.00707477	0.00289005	0.00512716	0.00640378	0.0257293	0.0178437	0.00791206	0.0154704	0.0172884	0.0177572	0.0113456	0.00591106	0.0184813	0.00778582	0.00866348	0.00732274	0.00844174	0.0146395	0.0246611	0.0166067	0.0152994	0.00983455	0.00789195	0.00953543	0.0130277	0.0139448	0.0128373	0.00451623
479	PC(11:0/26:1)	0.916303			549.1	802.632	POS	0.0139048	0.0726101	0.0279855	0.0205737	0.0845651	0.0228057	7.24482e-06	0.0259249	0.0135096	0.010381	0.0226808	0.0166093	0.0385291	0.0130306	0.0404662	0.0378827	0.0292239	0.114311	0.163159	0.0519709	0.0410066	0.0203639	0.0432416	0.0660096	0.0401983	0.0447165	0.0788931	0.0120731	0.0212719	0.0462536	0.0164569	0.0933065	0.0790501	0.0470537	0.0392206	0.0629032	0.00734907	0.0216882	0.0390348	0.0371002	0.0429571	0.00882429
480	TAG(17:0/19:0/19:0)	0.915015			739.183	927.814	POS	0.527667	0.146932	0.117415	0.183578	0.178263	0.111399	0.203828	0.105764	0.2697	0.0871333	0.0998803	0.222547	0.124855	0.208602	0.155436	0.114259	0.109734	0.276353	0.349231	0.229504	0.191104	0.427524	0.415646	0.551761	0.664633	0.296653	0.427894	0.53889	0.228281	0.147127	0.119308	0.253175	0.53741	0.211213	0.2352	0.208854	0.44268	0.147678	0.18644	0.20253	0.328574	0.172731
481	TAG(18:1/18:1/22:6)	0.91469			734.986	953.756	POS	0.0638744	0.160077	0.0773016	0.104584	0.22536	0.103301	0.189372	0.310405	0.147021	0.0705569	0.169084	0.181767	0.105917	0.142718	0.0919621	0.176358	0.0926233	0.237416	0.163068	0.20132	0.150704	0.106196	0.225357	0.337992	0.0904476	0.27047	0.371265	0.074121	0.273097	0.160947	0.126175	0.319802	0.247198	0.143659	0.101418	0.216675	0.0393937	0.280019	0.225863	0.186401	0.199816	0.11272
482	TAG(16:0/22:1/22:1)	0.914484			812.407	988.921	POS	0.0319777	0.0268389	0.0321863	0.033129	0.023348	0.0486048	0.0236948	0.0163633	0.0550432	0.013366	0.0147413	0.0342724	0.0554661	0.0241083	0.0283173	0.0196399	0.0303987	0.0528564	0.152252	0.0460042	0.0381304	0.054083	0.0524803	0.0375991	0.0984756	0.0577389	0.0878351	0.0323534	0.0311032	0.0701802	0.0231905	0.155014	0.127973	0.0519183	0.0463963	0.149768	0.0233687	0.0419569	0.0312073	0.030696	0.0633336	0.0245265
483	TAG(17:0/18:2/18:2)	0.914366			719.328	886.782	POS	0.179363	0.186405	0.0854422	0.127924	0.185687	0.218564	0.16684	0.123055	0.135824	0.117104	0.10347	0.195705	0.10738	0.0719555	0.165613	0.258308	0.081287	0.238659	0.278532	0.175083	0.16011	0.282899	0.258105	0.289813	0.237895	0.164555	0.204786	0.136687	0.217892	0.150822	0.083351	0.333545	0.364207	0.184665	0.233368	0.134161	0.143606	0.177722	0.135969	0.219553	0.208084	0.155626
489	TAG(15:0/18:2/18:2)	0.913003			718.807	863.71	POS	0.154997	0.158992	0.0858689	0.129174	0.178201	0.196083	0.166566	0.137658	0.136058	0.130928	0.121416	0.157503	0.0875455	0.0851439	0.141045	0.321263	0.0692472	0.193981	0.19596	0.176113	0.151187	0.225265	0.167782	0.213775	0.180196	0.126276	0.156414	0.103251	0.202088	0.0959811	0.136411	0.224469	0.293015	0.187923	0.17671	0.0869256	0.144983	0.131411	0.0961089	0.182241	0.164801	0.135207
491	TAG(14:2/16:0/18:2)	0.91248			685.082	816.708	POS	3.6351	0.199256	0.431603	0.480534	0.477821	0.58315	0.381712	0.409709	0.185066	0.133463	0.129327	0.647736	1.96149	0.448285	0.666009	0.615074	0.150116	0.45739	1.73913	0.440535	0.708625	0.524939	1.30758	0.523136	2.29284	0.636377	0.520072	0.805601	0.447787	1.08936	0.314876	0.676764	1.62994	0.613623	1.77133	0.41547	0.221844	0.345947	0.352334	0.676272	0.798216	0.251606
492	TAG(12:0/18:2/18:2)	0.912265			684.9	821.663	POS	1.43251	0.117846	0.272638	0.269873	0.273811	0.304212	0.188575	0.236315	0.108685	0.0874593	0.0839733	0.305911	0.900878	0.221541	0.367264	0.486866	0.0950961	0.272994	0.694468	0.229253	0.347509	0.284753	0.570236	0.265733	0.947349	0.32558	0.245435	0.398526	0.247966	0.528941	0.176473	0.310145	0.743745	0.307331	0.758742	0.280312	0.14716	0.176755	0.166702	0.365498	0.381441	0.15067
495	TAG(19:0/19:0/21:2)	0.910576			756.871	979.852	POS	0.0455065	0.0491744	0.0318187	0.0553549	0.110642	0.0793088	0.0535358	0.094447	0.0465221	0.0323997	0.0409988	0.115029	0.051883	0.108211	0.0794296	0.0820827	0.0517531	0.14166	0.163066	0.0900836	0.0761453	0.218015	0.196352	0.178437	0.0440817	0.184132	0.208514	0.0419987	0.123366	0.0381046	0.0329776	0.162273	0.191225	0.0808988	0.0392236	0.0760676	0.0670429	0.087801	0.0805743	0.106678	0.113567	0.0536349
505	DAG(18:1/20:2)	0.906755			544.78	664.581	POS	0.00170478	0.00363642	0.000507495	0.00495298	0.003555	0.00175097	0.00368077	0.00204674	0.00217265	0.000529649	0.00128601	0.00696698	0.00252608	0.00215678	0.00393833	0.00243744	0.00150414	0.00633783	0.0157659	0.00300167	0.00352293	0.00798994	0.018427	0.0107259	0.0117942	0.00858337	0.0137585	0.00221504	0.00633559	0.00529528	0.0031069	0.0139969	0.0201324	0.017672	0.0158227	0.00808646	0.00304117	0.00593012	0.00469802	0.00790053	0.00976379	0.00411549
507	PC(18:3e/17:2)	0.906507			459.918	752.551	POS	0.225767	0.197015	0.0681016	0.146521	0.263726	0.0584504	0.147729	0.23779	0.119339	0.109413	0.270705	0.252874	0.0481373	0.0620954	0.164049	0.254249	0.192526	0.164736	0.259865	0.165328	0.170421	0.107997	0.245337	0.190056	0.104625	0.0883365	0.173484	0.132287	0.0766986	0.23624	0.0986398	0.25654	0.277163	0.148666	0.227107	0.168506	0.0366696	0.0731232	0.1076	0.297066	0.160323	0.0774623
509	TAG(15:0/17:0/17:0)	0.906036			690.793	843.726	POS	0.844593	0.248153	0.164191	0.475496	0.401389	0.452627	0.39696	0.232898	0.209176	0.201559	0.140134	0.650247	0.292536	0.572795	0.55835	0.669479	0.103846	0.422414	1.62694	0.488695	0.457624	0.756151	1.21971	0.811615	1.48293	0.482704	0.342152	0.728103	0.537861	0.788933	0.315478	0.972968	1.53916	0.613969	1.38275	0.386291	0.26065	0.431642	0.31842	0.596665	0.735166	0.333001
514	PC(12:0/26:1)	0.904622			568.836	816.648	POS	0.0957076	0.273041	0.0931502	0.107976	0.225979	0.0612663	0.0868345	0.0748365	0.164431	0.0571414	0.0757636	0.100269	0.0802943	0.0494972	0.164685	0.10516	0.135802	0.218108	0.421972	0.375628	0.148377	0.157955	0.154783	0.32975	0.101777	0.101379	0.33941	0.099669	0.0520629	0.144501	0.0597899	0.324142	0.262264	0.172821	0.165255	0.182529	0.0654386	0.105944	0.215066	0.140081	0.167085	0.0895994
515	TAG(16:0/16:0/16:1)	0.90448			739.762	827.71	POS	0.672272	0.451111	0.511941	1.00121	0.835956	0.713789	0.392265	0.569558	0.264635	0.252506	0.349031	0.738934	0.894495	0.705857	0.770663	2.34101	0.576213	0.732495	1.02975	0.682009	0.724285	0.508991	0.925197	0.507012	0.940481	0.923819	0.473834	0.829842	0.515509	1.40207	0.851826	0.473121	0.862042	0.622122	1.01978	0.903017	0.380472	0.516912	0.525223	0.721785	0.73174	0.548095
516	TAG(16:3/16:3/16:4)	0.903588			445.093	809.589	POS	2.52111	3.51873	2.07267	4.37427	7.46636	2.78675	4.53188	3.83593	2.10065	1.98707	3.24556	5.91514	3.3813	3.57189	4.57881	4.60745	2.58832	7.82621	5.86181	5.35145	4.10617	5.32516	9.51158	7.72396	4.46481	7.9749	13.4243	3.80547	7.42849	5.9012	2.81945	6.10402	11.4158	3.71553	5.56206	6.64107	2.37675	3.72791	4.91533	6.21713	6.26605	2.55254
517	TAG(16:0/16:0/17:1)	0.903529			735.435	841.716	POS	0.0154906	0.0088085	0.0146584	0.0203196	0.0261036	0.0235878	0.00739684	0.0199722	0.00529875	0.00674094	0.0120235	0.0224211	0.0327383	0.013841	0.0164696	0.0694779	0.0105055	0.0172569	0.0295438	0.0143013	0.0193478	0.00945965	0.019973	0.0115571	0.0220495	0.0209235	0.010299	0.0145154	0.0171867	0.0258183	0.0256841	0.00974574	0.0229466	0.0159723	0.0383363	0.0314616	0.00503792	0.0040424	0.00913186	0.0160956	0.0173809	0.0105913
518	Cer/NS(d18:2/22:0)	0.902253			570.663	620.598	POS	0.0270899	0.0392873	0.024419	0.0408026	0.0473764	0.0286985	0.0349414	0.029078	0.0349253	0.0147717	0.0240121	0.0343319	0.0346702	0.0154315	0.0315408	0.0258289	0.0382544	0.0633515	0.0812298	0.0478598	0.035895	0.043802	0.0496331	0.0796233	0.0438324	0.0462862	0.0641568	0.031862	0.0334694	0.0267765	0.0181748	0.0639348	0.084334	0.063775	0.0442253	0.0260592	0.0313912	0.0321452	0.034179	0.0360932	0.0449344	0.0324601
520	TAG(15:0/15:0/19:1)	0.901889			677.548	841.712	POS	0.180071	0.0225913	0.0209393	0.0523276	0.10474	0.0397007	0.0705268	0.0402945	0.022633	0.0193859	0.0110028	0.0994207	0.0663074	0.111997	0.100964	0.0556739	0.00386905	0.0430467	0.264206	0.0789454	0.0704322	0.101001	0.269361	0.155463	0.194024	0.0690878	0.0911046	0.123393	0.068229	0.09807	0.0446863	0.107146	0.185802	0.0223514	0.205102	0.0751434	0.0317153	0.0373644	0.100144	0.0772481	0.108234	0.0441556
524	TAG(16:1/16:1/20:4)	0.901624			693.013	873.694	POS	0.523108	0.373988	0.190933	0.397637	0.426916	0.534573	0.431944	0.216725	0.343478	0.4203	0.301536	0.471168	0.125551	0.725911	0.552288	1.24425	0.125662	0.445203	0.992499	0.385719	0.46147	0.755269	1.28438	0.731562	0.693081	0.405867	0.485848	0.520416	0.37803	0.610619	0.361377	0.803566	0.83633	0.49943	1.1032	0.237871	0.378184	0.377498	0.0776771	0.573296	0.584921	0.610389
527	TAG(16:0/16:0/18:2)	0.899775			742.711	848.77	POS	14.3243	11.609	11.6773	29.0501	18.6664	21.0422	19.6886	11.749	12.2325	10.122	11.5779	26.2051	18.8552	18.702	23.7155	37.4859	15.784	23.9616	45.0794	19.2861	20.0407	22.9216	42.142	29.7177	39.5507	32.9791	32.0837	22.7116	21.2781	43.3978	19.3825	19.7561	40.3085	22.7759	47.8944	30.8384	13.3669	16.7277	19.6638	21.3101	28.3582	22.6024
528	TAG(15:1/15:1/18:5)	0.899276			499.883	815.626	POS	0.218015	0.441989	0.177411	0.469918	0.658122	0.172192	0.453105	0.265102	0.247661	0.145702	0.265941	0.389394	0.223742	0.232104	0.367045	0.221024	0.259212	0.619944	1.04114	0.529115	0.369894	0.46556	1.0714	0.943962	0.517099	0.774586	0.755181	0.64045	0.423051	0.555725	0.430766	0.762704	1.35942	0.562855	1.0993	0.713971	0.226257	0.361184	0.647327	0.820488	0.691121	0.366372
529	ACar(10:1)	0.899084			49.0284	314.233	POS	0.0148065	0.0370366	0.00513173	0.0152096	0.0306543	0.0236713	0.0380525	0.0137624	0.0222626	0.007989	0.00629297	0.0108505	0.00753355	0.0122795	0.0140027	0.00895545	0.00541059	0.0112527	0.0317303	0.0237811	0.0170333	0.0303489	0.127744	0.036556	0.0240707	0.0402205	0.0295095	0.0382801	0.0140601	0.0126166	0.0206435	0.041415	0.0188581	0.0242082	0.0266838	0.0299269	0.0136899	0.0095693	0.0340779	0.012627	0.0307951	0.0126035
536	TAG(14:1/18:2/18:2)	0.896652			689.915	847.679	POS	0.58293	0.227126	0.151086	0.392095	0.351719	0.358534	0.39842	0.196529	0.184272	0.186135	0.140114	0.58577	0.25034	0.395597	0.451723	0.704998	0.146689	0.365417	0.907923	0.38923	0.368332	0.487389	0.739245	0.50983	0.817095	0.392307	0.278854	0.518934	0.391509	0.576021	0.289479	0.610264	0.913069	0.450671	0.849071	0.27842	0.225049	0.320852	0.225803	0.503539	0.493547	0.285363
538	TAG(18:1/18:2/20:1)	0.896422			767.884	928.831	POS	0.953056	2.09615	0.531091	1.06591	0.963164	1.05664	1.10124	0.76085	1.07198	0.673969	0.553061	1.24785	0.729515	0.893902	1.03932	0.733026	0.622785	1.56709	3.0243	1.24878	1.09668	2.35174	2.5737	2.62491	1.54953	2.02567	2.73568	0.764843	1.49068	1.28156	0.694452	2.65436	3.31758	1.90509	1.46115	1.55207	1.89388	1.27343	1.2083	1.61645	1.84079	1.38157
540	TAG(18:1/18:1/20:3)	0.8962			754.691	931.772	POS	0.215066	0.44792	0.154075	0.343131	0.481199	0.213498	0.293145	0.302138	0.234666	0.140643	0.224104	0.422236	0.241211	0.40738	0.324558	0.427821	0.237207	0.549573	0.726219	0.514537	0.345016	0.604086	0.803707	0.782619	0.283224	0.584109	0.655626	0.361695	0.452847	0.339371	0.274612	0.446185	0.804008	0.561924	0.463502	0.425525	0.228281	0.298915	0.415791	0.459713	0.486618	0.287171
543	TAG(16:0/20:4/20:4)	0.895512			715.106	925.725	POS	0.153627	0.313436	0.225488	0.352802	0.712231	0.383118	0.715225	1.1812	0.393589	0.125349	0.766404	0.779596	0.368453	0.671326	0.205276	1.02827	0.380822	0.744097	1.25479	0.631592	0.569334	0.575009	1.44151	1.53041	0.240999	0.997392	1.41958	0.330262	1.13399	0.70076	0.415549	1.03282	1.11348	0.791896	0.772861	0.999495	0.15484	0.797791	1.10483	0.572579	0.84874	0.433053
545	TAG(16:0/20:3/20:3)	0.894604			738.076	929.756	POS	0.303919	0.557214	0.244838	0.436587	0.603722	0.308428	0.523333	0.46997	0.372088	0.222982	0.404653	0.520159	0.340825	0.548887	0.421071	0.709028	0.358006	0.74001	0.681584	0.61746	0.469238	0.885545	0.845663	1.06465	0.28546	0.7653	0.977734	0.455277	0.712914	0.399332	0.388708	0.648766	0.795772	0.699375	0.466636	0.484053	0.335709	0.462085	0.608384	0.627121	0.626762	0.470899
546	TAG(16:0/16:0/18:3)	0.894494			707.171	851.702	POS	0.249721	0.164825	0.108878	0.237914	0.211438	0.212208	0.176868	0.135428	0.144495	0.134617	0.122036	0.275691	0.176975	0.171585	0.258325	0.398339	0.129861	0.246384	0.410627	0.200519	0.208337	0.253443	0.368705	0.287271	0.342398	0.256968	0.232214	0.267289	0.226607	0.31927	0.16629	0.286842	0.433899	0.238235	0.384644	0.18016	0.160597	0.190365	0.165691	0.254708	0.263979	0.206625
548	TAG(16:0/16:0/20:1)	0.893859			777.767	883.77	POS	0.605133	0.95994	0.730365	1.82068	1.68607	1.51063	1.7182	0.942598	1.23412	0.546885	0.748362	1.6219	1.08402	1.01297	1.60886	3.01532	1.60461	1.3831	2.15695	1.37984	1.36853	1.21913	1.59676	1.29659	1.55314	1.20123	1.34011	0.894622	1.01395	1.6595	1.15182	1.20822	1.53956	1.39075	2.04301	1.16782	1.02773	1.19905	0.554142	1.45287	1.29	1.35543
551	TAG(18:1/18:1/18:3)	0.893393			733.866	903.74	POS	2.01567	0.76627	1.43927	1.99437	2.36907	1.59249	2.37739	1.71135	2.0057	1.4932	1.57481	1.87096	1.40217	1.97091	1.93393	2.87193	1.48338	2.67754	2.96828	1.98652	1.92526	2.95259	2.38404	0.288906	1.88655	2.31114	1.62868	2.20287	1.5118	2.15657	1.48669	2.5894	2.68178	2.32083	1.86419	1.78289	1.67608	1.6137	1.82099	2.18968	1.96576	1.84979
554	TAG(12:1/16:0/16:0)	0.89235			697.984	771.646	POS	0.310457	0.0202417	0.391233	0.13664	0.114545	0.124035	0.0375041	0.110712	0.00946238	0.00824819	0.0252988	0.117333	0.774214	0.103741	0.11642	0.213133	0.062522	0.119765	0.435059	0.105048	0.16678	0.0528754	0.241726	0.0375996	0.515695	0.17906	0.0484222	0.150656	0.0523562	0.497703	0.0727398	0.0259053	0.245072	0.117308	0.479414	0.163954	0.0177881	0.0451771	0.0452408	0.106449	0.162902	0.0547523
555	TAG(16:1/18:1/18:1)	0.892226			728.748	879.731	POS	0.728481	0.81756	0.597507	0.874759	0.863043	0.681636	0.846089	0.713329	0.784879	0.635185	0.698776	0.717256	0.639795	0.612062	0.869965	1.67504	0.775015	0.906321	0.683853	0.927011	0.802378	0.836701	0.834947	0.809149	0.675094	0.865977	0.896365	0.853928	0.674219	0.753495	0.656948	0.677442	0.998822	0.714236	0.736144	0.626525	0.599419	0.570412	0.74076	0.830862	0.755339	0.726412
556	DAG(16:0/18:2)	0.892119			528.786	610.541	POS	0.227975	0.195067	0.139831	0.766927	0.239858	0.490991	0.682815	0.187834	0.276681	0.187979	0.27362	0.789845	0.372682	0.270636	0.523948	0.358866	0.248448	0.408224	2.58042	0.667525	0.494508	0.795575	1.91176	1.02509	1.96439	0.830396	1.28462	0.337121	0.81603	0.914978	0.489424	1.00861	2.13666	1.29292	2.10602	0.744913	0.447878	0.660256	0.601599	0.717983	1.05717	0.581583
558	TAG(16:0/21:1/21:1)	0.891654			811.943	965.851	POS	0.0575975	0.0419441	0.027654	0.0521746	0.0373134	0.0535573	0.0303469	0.030828	0.042517	0.0182428	0.02109	0.0646762	0.063751	0.0446707	0.0488722	0.0458179	0.051796	0.0901573	0.277558	0.0782321	0.0589399	0.0867048	0.0803027	0.0432203	0.159958	0.103856	0.0673652	0.0576057	0.042593	0.1167	0.0407836	0.277295	0.111352	0.111472	0.0691096	0.198445	0.0311256	0.0658155	0.0494457	0.0446039	0.0925133	0.0340144
560	TAG(17:1/18:1/18:2)	0.890785			738.13	886.786	POS	0.919774	0.904417	0.465118	0.706557	0.882211	1.18267	0.990249	0.680689	0.817482	0.710116	0.553652	0.971968	0.680946	0.447704	0.788144	0.921034	0.392011	1.49804	1.8121	0.838697	0.858179	1.7723	1.26751	1.94955	1.33703	0.976767	1.52479	0.547971	1.41473	0.635952	0.628147	2.37302	2.03378	1.33501	1.08846	0.557898	0.889735	1.16746	0.733166	1.24559	1.23573	0.943075
561	TAG(17:1/18:0/18:0)	0.890689			771.266	897.777	POS	0.0468136	0.0772495	0.0415115	0.0606228	0.0781211	0.0722324	0.0628975	0.0632382	0.054764	0.0413318	0.0498381	0.0572374	0.0642355	0.0390485	0.0445297	0.0800066	0.0470074	0.117295	0.134241	0.0822419	0.0657232	0.0916005	0.0971003	0.114112	0.0809976	0.0777195	0.109006	0.0300999	0.0785363	0.0586323	0.0544724	0.118118	0.132668	0.0986779	0.0937516	0.0620591	0.0411128	0.070873	0.051574	0.0780436	0.0810081	0.0578574
572	TAG(18:1/18:1/19:1)	0.887627			754.963	916.833	POS	0.142241	0.145973	0.101146	0.13705	0.165531	0.20318	0.260037	0.146237	0.150703	0.128816	0.119874	0.149155	0.152405	0.0880909	0.125466	0.195558	0.0962364	0.284307	0.199125	0.14328	0.156721	0.230665	0.198554	0.268294	0.202392	0.18047	0.255137	0.090832	0.178244	0.128069	0.0990255	0.275388	0.460455	0.141042	0.193241	0.117133	0.132559	0.195897	0.133077	0.193631	0.193374	0.161915
573	TAG(17:0/17:0/21:1)	0.887619			722.928	925.8	POS	0.570757	0.168788	0.0965477	0.236629	0.268828	0.206369	0.282473	0.177874	0.173811	0.335453	0.15789	0.342476	0.147759	0.345376	0.350638	0.22722	0.16004	0.396162	0.438812	0.29221	0.268806	0.372888	0.562686	0.840759	0.688554	0.399672	0.690958	0.711673	0.303407	0.235358	0.154066	0.313465	0.563433	0.206047	0.31216	0.374535	0.165536	0.20359	0.339203	0.259971	0.405156	0.207725
575	TAG(14:0/16:1/16:1)	0.886274			701.247	797.662	POS	1.20474	0.115119	0.482669	0.412406	0.389018	0.419952	0.19826	0.392575	0.0693893	0.0689591	0.101388	0.3745	1.50099	0.30426	0.515617	0.724096	0.19766	0.415495	1.15116	0.316574	0.467741	0.274072	0.751936	0.208206	1.18803	0.515034	0.214161	0.510433	0.220353	0.969342	0.259123	0.19937	0.74765	0.399074	1.0719	0.41526	0.127886	0.192385	0.169164	0.340072	0.461761	0.206835
576	TAG(16:0/16:0/17:2)	0.885959			735.424	839.709	POS	0.0947645	0.0799762	0.0924768	0.132092	0.165702	0.137419	0.0637254	0.1451	0.045998	0.0422302	0.0794215	0.15982	0.185412	0.0935048	0.103067	0.430372	0.0780281	0.16417	0.198146	0.100245	0.129584	0.0915079	0.14431	0.100137	0.170078	0.137239	0.0900859	0.0966902	0.111601	0.171316	0.158092	0.0631563	0.150773	0.118448	0.272706	0.200121	0.0481092	0.0781706	0.0669763	0.119261	0.125725	0.0695748
579	ACar(16:1)	0.884359			73.5237	398.326	POS	0.00475218	0.0147707	0.0022109	0.0104432	0.0195603	0.0200044	0.0411987	0.0105046	0.0364906	0.0057112	0.00946531	0.00953789	0.00954191	0.00350417	0.00940889	0.00514675	0.00481503	0.0109891	0.0350303	0.0199716	0.0141529	0.0220417	0.0365017	0.0336581	0.00864981	0.0116824	0.0590986	0.032304	0.0131885	0.0121316	0.0076588	0.0121773	0.0215223	0.0151947	0.0271972	0.022051	0.011005	0.0115036	0.0223045	0.0249277	0.0213052	0.012273
584	TAG(18:2/18:2/22:0)	0.883123			770.438	956.857	POS	0.0931463	0.0910728	0.0556231	0.148846	0.166747	0.151696	0.111842	0.0926217	0.0774529	0.0685829	0.0541072	0.204942	0.111065	0.159124	0.14901	0.122998	0.104564	0.255662	0.447336	0.162502	0.141447	0.377484	0.440975	0.294044	0.178538	0.357803	0.438158	0.102172	0.194579	0.14369	0.0700515	0.259334	0.422673	0.193656	0.154791	0.27905	0.13429	0.115159	0.162625	0.178894	0.236735	0.125833
602	TAG(12:0/19:1/19:1)	0.875997			932.08	853.724	POS	0.0251749	0.0286342	0.0188636	0.0590908	0.0442664	0.0420426	0.0343216	0.0203112	0.0270294	0.0188346	0.0300436	0.036951	0.0476846	0.0581598	0.0575078	0.195529	0.0292652	0.035965	0.0485567	0.0182069	0.0438219	0.0529588	0.0630718	0.0598572	0.0733618	0.056422	0.0603974	0.0473212	0.0457459	0.0885012	0.0368519	0.0265122	0.0586462	0.0304511	0.076455	0.0584862	0.0246668	0.0334319	0.0365946	0.0448125	0.0512919	0.0371779
603	TAG(12:1/19:0/19:0)	0.875997			932.08	855.739	POS	0.0237719	0.033564	0.0166418	0.0490917	0.0402721	0.0386286	0.0305027	0.019585	0.0247164	0.0157342	0.0263573	0.0395734	0.041094	0.0247898	0.0532364	0.0555661	0.0318162	0.0369551	0.0893532	0.0265417	0.0358896	0.0574287	0.0970248	0.0682571	0.08445	0.0378027	0.0641661	0.0258589	0.034671	0.0874168	0.0428816	0.0373324	0.0662859	0.0567509	0.0864898	0.0674987	0.0240594	0.0323575	0.0399875	0.0367059	0.0551277	0.0383398
604	TAG(12:0/20:1/20:1)	0.875997			931.97	881.756	POS	0.0602487	0.0923099	0.0379831	0.11414	0.0894175	0.085479	0.0829169	0.0451785	0.0913335	0.0591724	0.0641912	0.0581272	0.0938251	0.0258743	0.117742	0.516111	0.104718	0.0918186	0.10179	0.0928827	0.101263	0.116293	0.16897	0.160832	0.133864	0.0687371	0.136019	0.0428578	0.0912018	0.120328	0.0677318	0.141865	0.131524	0.130869	0.103115	0.0814483	0.0571349	0.0812363	0.0914365	0.0965115	0.10642	0.0926784
609	TAG(13:1/21:0/21:0)	0.875997			802.747	925.819	POS	0.00978862	0.00736844	0.00672968	0.00886117	0.00782185	0.0128826	0.00719353	0.00846617	0.00345792	0.000855995	0.00556809	0.00862532	0.0230071	0.00681481	0.00858093	0.0114563	0.00712832	0.0186211	0.0479679	0.0110704	0.0111133	0.00956928	0.0182837	0.0179379	0.0430868	0.0162697	0.0203214	0.0110349	0.00782525	0.0303253	0.00847729	0.0160966	0.0137085	0.0201971	0.0193472	0.0201918	0.00367233	0.0181001	0.00897018	0.0185666	0.0169464	0.00746887
610	TAG(14:0/22:1/22:1)	0.875997			799.205	965.84	POS	0.00641494	0.0127083	0.000390081	0.000890767	0.00246262	0.00184187	0.00289719	0.00226685	0.0110394	0.00604296	5.79256e-06	0.0108489	6.35465e-06	0.00142607	0.00769461	0.00100636	0.00163223	0.00292354	0.067282	0.0140583	0.00769195	0.0216797	0.0068775	0.0115009	0.0291501	0.0122478	0.0293627	0.0119185	0.00626567	0.011132	0.000548875	0.0387893	0.0185275	0.0112758	0.00759896	0.0562999	0.00569354	5.49913e-06	0.00157879	0.000720706	0.0147986	0.00668046
611	TAG(13:0/21:1/21:1)	0.875997			788.231	923.804	POS	0.0226052	0.0370819	0.016459	0.0223294	0.0277177	0.0363425	0.02534	0.0233252	0.0194558	0.0125635	0.0167886	0.02525	0.0278628	0.0106115	0.018341	0.0246391	0.0173869	0.0613564	0.0874873	0.033665	0.0283304	0.0415642	0.0415698	0.0436946	0.0699995	0.0373225	0.0674781	0.0179549	0.0351051	0.0385514	0.018089	0.0644071	0.0653997	0.0533315	0.0460986	0.0304551	0.0184602	0.0419456	0.0234217	0.0374117	0.0416979	0.0233616
613	TAG(16:0/22:5/22:5)	0.875997			781.022	977.776	POS	0.0641446	0.0788627	0.0514079	0.060229	0.060968	0.0609195	0.0811881	0.055384	0.0749207	0.0481836	0.0524549	0.0605295	0.0592714	0.0348056	0.0570215	0.0694761	0.0524673	0.0883616	0.0835085	0.0685243	0.0631314	0.0718642	0.0657194	0.0883261	0.0642675	0.0789181	0.0913331	0.0496832	0.0698944	0.0704079	0.0464755	0.0854439	0.078697	0.0553654	0.0542248	0.037169	0.0510445	0.0635148	0.059513	0.0694757	0.0658599	0.0782851
614	TAG(15:0/20:0/20:0)	0.875997			754.552	927.819	POS	0.988773	1.508	0.662755	1.48737	1.71446	1.2557	1.62315	1.03741	1.13607	0.720751	0.88165	2.064	1.10444	1.58642	1.43463	1.17292	0.925913	2.64296	4.12323	2.07926	1.50749	3.30293	4.63773	4.48036	1.70167	3.08637	4.37217	1.35776	2.36558	1.69852	1.03027	2.94985	4.87634	2.82737	2.52573	2.18355	1.22098	1.67789	1.94433	2.26262	2.658	1.70954
615	TAG(13:0/22:2/22:2)	0.875997			717.577	947.789	POS	0.323299	0.518436	0.190551	0.442406	0.798828	0.439262	1.00936	0.900553	0.601314	0.247716	0.521146	1.12655	0.308208	0.737913	0.500905	0.549552	0.247668	0.89052	1.28128	0.823393	0.622943	0.744668	1.84682	2.30447	0.620633	1.2358	1.79367	0.460335	1.43723	0.651178	0.433143	1.84386	1.78429	0.821356	0.807429	1.14021	0.232633	1.31071	0.989459	0.789421	1.11828	0.537553
616	TAG(12:0/22:6/22:6)	0.875997			714.885	917.699	POS	0.00229385	0.0364814	0.0108496	0.0173675	0.0114873	0.0183393	0.0114359	0.00505937	0.0237404	0.0199284	0.0115867	0.0102981	0.0134317	0.00644057	0.0207076	0.0237682	0.0106677	0.0105686	0.0174284	0.0227125	0.0152296	0.0405771	0.0187219	0.0115578	0.0256431	0.0173409	0.0151726	0.016914	0.0132231	0.0160072	0.0138406	0.0233296	0.0236797	0.0130219	0.0156232	0.0143603	0.0247246	0.00951605	0.00579104	0.00693353	0.0171567	0.0128933
617	TAG(13:0/20:0/20:0)	0.875997			712.529	899.785	POS	1.15193	0.766152	0.515313	1.0932	0.932456	1.05057	1.28302	0.492493	0.937297	0.853236	0.568438	1.28295	0.538575	0.975362	1.40882	1.29319	0.495174	1.2274	1.85964	1.27344	0.999934	2.00982	2.09135	2.13017	1.87224	1.31498	1.67784	1.26037	1.25897	1.13171	0.722149	2.23554	2.417	1.10137	1.48308	0.736275	0.974094	0.940315	0.890036	1.1012	1.43939	1.18935
618	TAG(13:0/21:0/21:0)	0.875997			711.473	927.818	POS	0.132775	0.0523534	0.0455986	0.104533	0.0608001	0.12264	0.115864	0.0384533	0.0922532	0.0966968	0.03676	0.0917281	0.0399463	0.0607174	0.145553	0.105685	0.0304652	0.114048	0.128288	0.0859134	0.0850536	0.154467	0.153813	0.113372	0.212478	0.100893	0.116027	0.143507	0.0715836	0.120516	0.0463605	0.163904	0.169633	0.0738102	0.138652	0.0488762	0.100558	0.071729	0.0548943	0.12123	0.114542	0.137201
619	TAG(14:0/22:4/22:4)	0.875997			708.961	953.775	POS	0.0160225	0.0391225	0.00391812	0.0107862	0.0111067	0.0141732	0.0169489	0.0107929	0.0120873	0.00707104	0.00710008	0.0203035	0.00868248	0.0176322	0.0153228	0.0342379	0.00654488	0.0174801	0.0326893	0.0129081	0.0157465	0.0215687	0.0400352	0.0246692	0.0249535	0.0249131	0.014963	0.0145814	0.0167659	0.0277683	0.0155339	0.0365795	0.0433494	0.0216588	0.0263448	0.0199469	0.00655509	0.0149291	0.0205081	0.0132465	0.0225721	0.0129718
620	TAG(13:1/18:0/18:0)	0.875997			698.279	841.689	POS	6.78124e-06	0.0104087	0.000376135	0.0193018	0.0113362	0.0135277	0.00200626	0.00800381	0.0053737	0.000630514	0.00176398	0.0245996	0.000856672	0.00288795	0.00963455	0.00996121	0.0224042	0.018068	0.0369881	0.0139889	0.0106062	0.0089806	0.0112156	0.00129389	0.00244671	0.010465	0.0162002	0.00388147	0.0026129	0.00411834	0.00401849	0.00562282	0.0031726	0.0196837	0.00271181	0.012856	0.00429498	0.00323152	0.00499343	0.002109	0.00652153	0.0019121
621	TAG(13:1/20:3/20:3)	0.875997			695.812	885.672	POS	0.097376	0.253505	0.156013	0.214213	0.310577	0.109636	0.24856	0.1886	0.337593	0.101964	0.143931	0.163661	0.0785766	0.0477414	0.251036	0.247484	0.307363	0.218225	0.291224	0.227568	0.199742	0.14542	0.172741	0.265323	0.107487	0.184663	0.33067	0.115961	0.174919	0.21693	0.0981229	0.12935	0.344097	0.202074	0.210663	0.252661	0.222391	0.110064	0.216188	0.14046	0.191589	0.19231
622	TAG(13:0/19:2/19:2)	0.875997			695.688	863.692	POS	0.0717159	0.137614	0.094016	0.117382	0.167824	0.0590462	0.147696	0.0968775	0.198705	0.0583265	0.0647836	0.127556	0.0542425	0.0319165	0.16543	0.0945993	0.120443	0.128211	0.291562	0.136401	0.118217	0.134807	0.125903	0.23337	0.111671	0.0977896	0.215905	0.0719682	0.127739	0.15154	0.0456169	0.182871	0.301173	0.152117	0.15502	0.167397	0.13838	0.0844253	0.138084	0.0795282	0.142911	0.114999
625	TAG(12:0/12:0/22:3)	0.875997			682.102	795.647	POS	0.590173	0.0615415	0.164635	0.206285	0.183563	0.231574	0.195966	0.171042	0.0542341	0.0400948	0.0509344	0.223505	0.603837	0.178348	0.223071	0.325961	0.0790333	0.180909	0.583181	0.180317	0.22641	0.201303	0.458962	0.142254	0.696559	0.262847	0.163975	0.269498	0.141686	0.463087	0.114081	0.131878	0.439291	0.247678	0.602147	0.175254	0.0753734	0.0903358	0.111026	0.193504	0.262144	0.0947643
627	TAG(12:0/12:0/20:2)	0.875997			677.768	769.632	POS	0.723869	0.0200633	0.311391	0.132711	0.126025	0.140245	0.0366134	0.123211	0.0149771	0.0120929	0.0251069	0.137845	1.06233	0.136215	0.125449	0.153781	0.0541298	0.114894	0.414467	0.148468	0.200694	0.090825	0.291444	0.0476895	0.722566	0.201139	0.074675	0.185766	0.0819311	0.500113	0.0806477	0.0504316	0.328581	0.227267	0.592917	0.10165	0.0245586	0.0528768	0.0556958	0.11639	0.20143	0.0428195
628	TAG(12:3/12:3/13:0)	0.875997			673.745	663.453	POS	0.0291152	0.0290005	0.0244365	0.0276931	0.0315371	0.0234856	0.0264892	0.0288492	0.0230222	0.0209819	0.0233264	0.0283905	0.0288236	0.0257815	0.027787	0.0395232	0.0219092	0.0302393	0.0365155	0.0308193	0.0278863	0.0299894	0.0352273	0.031806	0.0297576	0.0320636	0.0328766	0.0297758	0.0272083	0.0319631	0.0267516	0.0267404	0.0353448	0.0248713	0.0318159	0.0257951	0.020457	0.0222614	0.0220532	0.0262908	0.0285815	0.0216645
630	TAG(12:0/20:4/20:4)	0.875997			667.557	869.663	POS	0.0240279	0.0101922	0.00545815	0.0126001	0.0214286	0.0111703	0.0243648	0.0579663	0.00797958	0.00467984	0.0068937	0.0358792	0.014267	0.0244392	0.0134862	0.0262889	0.0134714	0.011848	0.0519741	0.0163331	0.0197374	0.0200947	0.0461686	0.0365184	0.012493	0.020209	0.0164995	0.0186327	0.0250482	0.0827591	0.0180715	0.0260632	0.0356292	0.0175675	0.0474805	0.022888	0.00506471	0.0287099	0.0221881	0.0227515	0.027623	0.00471064
631	TAG(12:0/12:0/19:2)	0.875997			665.809	755.616	POS	0.0155788	0.00162612	0.00460309	0.00741877	0.00573749	0.00673021	0.000797271	0.00724544	0.00126282	0.000236212	0.000619823	0.0198247	0.0193082	0.0149954	0.015606	0.0100276	0.00895595	0.013924	0.0495984	0.0198562	0.0111976	0.0150311	0.0309291	0.00524165	0.0450991	0.0139871	0.0161653	0.0133386	0.00414035	0.030043	0.0086465	0.00808607	0.0176334	0.0179387	0.0292132	0.0281701	0.00170048	0.00210303	0.00707004	0.0101995	0.0160388	0.00427796
637	TAG(12:0/12:0/16:2)	0.875997			624.783	713.569	POS	0.1148	0.0046947	0.0397879	0.0373721	0.0195127	0.0225782	0.00164031	0.00973081	0.00235286	0.000578447	0.00119679	0.0722119	0.139562	0.13721	0.0380995	0.0901271	0.0412835	0.0186353	0.226908	0.0373522	0.0527817	0.0498517	0.141849	0.00475388	0.158161	0.0385435	0.0050017	0.0442037	0.00834093	0.0905422	0.0293015	0.00704434	0.0652296	0.0404814	0.117577	0.0501619	0.00637961	0.0107745	0.0169824	0.00648328	0.0469296	0.0134214
639	TAG(13:1/21:5/21:5)	0.875997			605.447	905.668	POS	0.29881	0.30772	0.190192	0.328903	0.434692	0.194024	0.328604	0.310121	0.367549	0.153534	0.225975	0.274729	0.173456	0.130142	0.373032	0.281	0.331424	0.427885	0.459064	0.266439	0.292865	0.399527	0.491378	0.36888	0.311409	0.437533	0.433516	0.236757	0.310923	0.311324	0.197721	0.434941	0.573743	0.354726	0.308402	0.304671	0.250096	0.209297	0.357167	0.363863	0.350309	0.229808
641	TAG(13:0/18:2/18:2)	0.875997			591.533	835.682	POS	0.0889768	0.135084	0.0507849	0.0852664	0.147465	0.0548736	0.0606899	0.106134	0.0780369	0.0560605	0.0781214	0.0451882	0.0676641	0.032853	0.094685	0.0440903	0.100167	0.10763	0.121522	0.106563	0.0830928	0.150539	0.105202	0.104171	0.0323512	0.0551323	0.140432	0.064509	0.056888	0.0615933	0.0289363	0.103247	0.184442	0.137362	0.0627329	0.0544615	0.077885	0.0369322	0.0727951	0.0809382	0.0847658	0.0539024
644	TAG(12:1/21:5/21:5)	0.875997			585.216	891.653	POS	0.183268	0.182629	0.116691	0.175199	0.311715	0.148236	0.199677	0.209884	0.193358	0.0966126	0.106472	0.159183	0.109971	0.0777863	0.181581	0.18423	0.127269	0.216312	0.324755	0.184539	0.174468	0.22868	0.305312	0.226703	0.165975	0.240704	0.224306	0.184871	0.211572	0.183512	0.123825	0.2586	0.345566	0.221138	0.202916	0.189869	0.118343	0.134774	0.139528	0.179455	0.204508	0.127641
646	TAG(13:0/13:0/21:3)	0.875997			562.477	809.65	POS	2.27848	1.6024	1.31884	2.57356	2.76201	1.85157	2.00644	2.21188	2.31061	1.26918	1.69027	2.41151	1.79791	1.145	2.30649	2.47883	2.18276	3.24645	4.39339	2.00855	2.19231	2.84647	3.97143	2.11261	2.62648	2.79358	1.98444	1.9511	2.23431	2.52873	1.96389	2.72967	3.76197	2.73926	2.68566	2.45664	1.8496	1.74824	2.83402	2.32349	2.53377	1.62872
649	TAG(13:1/20:5/20:5)	0.875997			560	877.636	POS	0.075794	4.99052e-06	0.0509358	0.0810514	0.0484523	0.0775738	0.0390199	0.0590929	0.0597995	0.0611494	0.0499269	0.0686945	0.0750017	0.0425117	0.0547611	0.301602	0.0686772	0.10122	0.0633829	0.0285365	0.0703594	0.0549087	0.0613197	0.0054655	0.0794464	0.0822357	9.28564e-06	0.0706284	0.0394873	0.0663771	0.0747497	0.0249596	0.0469498	0.0355978	0.0452681	0.0485615	0.0413716	0.0453946	0.0805623	0.0461083	0.0499685	0.0364029
650	TAG(13:0/13:0/21:4)	0.875997			555.179	807.651	POS	0.0416293	0.0192358	0.0166627	0.0327655	0.0248763	0.0257484	0.0149396	0.0364041	0.01963	0.0285219	0.0289761	0.0212047	0.0367584	0.0161252	0.019511	0.0331588	0.0284861	0.0424653	0.0269075	0.0154357	0.0264721	0.0266183	0.0239983	0.0125491	0.0169251	0.0148187	0.00774929	0.0286823	0.0137311	0.0269528	0.0179971	0.0121924	0.014769	0.0185605	0.0207704	0.0139291	0.0185541	0.0100933	0.0269071	0.013457	0.0178555	0.0171147
651	TAG(13:1/18:2/18:2)	0.875997			555.017	833.666	POS	0.0312278	0.0422147	0.0323652	0.0333192	0.0267801	0.0265186	0.0248101	0.0322198	0.0147921	0.0289613	0.0407846	0.0224709	0.0384613	0.0252617	0.0250879	0.029514	0.0340432	0.0319417	0.0282946	0.0288114	0.029894	0.040933	0.0293014	0.0423061	0.0229903	0.0208997	0.0388416	0.0371475	0.0247289	0.0321734	0.0206152	0.0258497	0.0283852	0.0216523	0.0298552	0.0193155	0.0159332	0.0144696	0.0136614	0.0337824	0.0269917	0.0337241
652	TAG(12:0/12:0/20:1)	0.875997			551.277	771.637	POS	0.0146472	0.0419117	0.0229848	0.0165784	0.0272694	0.0124254	0.0366636	0.0292488	0.0364629	0.0124224	0.0145655	0.016316	0.0123162	0.019569	0.0292138	0.0148351	0.0166084	0.015748	0.0403606	0.0505944	0.0240371	0.0308029	0.0360551	0.0595686	0.0159033	0.0348028	0.106528	0.0129956	0.0217084	0.0202803	0.0100379	0.0336229	0.0486342	0.0274218	0.0238983	0.0179208	0.0228979	0.0167609	0.0148989	0.0192815	0.0302116	0.0252007
653	TAG(12:1/20:5/20:5)	0.875997			541.077	863.624	POS	0.0540205	0.0612604	0.0290435	0.0494709	0.0614878	0.0346299	0.0401844	0.0567604	0.0422312	0.0256059	0.0303943	0.0409757	0.0357266	0.0172915	0.0470953	0.05355	0.0371478	0.0650554	0.0764869	0.0643593	0.0461389	0.0536496	0.0777718	0.061837	0.0366742	0.0624781	0.0706332	0.0465907	0.0491213	0.045165	0.0287802	0.0761406	0.0930448	0.0500387	0.0437598	0.0415679	0.027847	0.0370616	0.0443262	0.0461467	0.0522439	0.0337387
654	TAG(12:1/18:3/18:3)	0.875997			533.291	815.636	POS	0.748695	1.39602	0.551285	0.939712	1.64689	0.576542	0.901783	0.543681	0.95797	0.349136	0.499253	0.712656	0.407167	0.355283	1.13621	0.710799	0.769384	1.16995	2.65229	1.25244	0.913857	1.27617	1.83996	1.99547	1.07396	1.3636	2.24882	0.981075	0.745271	1.44384	0.668002	2.06911	2.68569	1.31645	2.19699	1.13971	0.579567	0.727221	1.10699	1.34907	1.41089	0.675348
656	TAG(12:0/12:0/20:5)	0.875997			519.456	763.603	POS	0.274437	0.447117	0.205807	0.332184	0.669672	0.222273	0.326596	0.345011	0.250307	0.145141	0.199676	0.310682	0.25131	0.192006	0.378324	0.222797	0.245883	0.394268	0.75297	0.584002	0.337523	0.538546	0.598687	0.57155	0.350263	0.303868	0.646147	0.395319	0.31893	0.492293	0.257424	0.507412	0.777028	0.499903	0.608342	0.41562	0.254079	0.292946	0.345519	0.423336	0.452485	0.225355
658	TAG(12:1/19:5/19:5)	0.875997			500.521	835.603	POS	0.492673	0.695796	0.348531	0.844127	0.81102	0.47806	0.866526	0.496587	0.486016	0.320925	0.591129	0.782964	0.494712	0.618923	0.721198	0.740023	0.56861	0.98851	1.40419	0.910574	0.683055	0.93873	1.41018	1.0409	1.04514	1.16302	1.0033	1.03911	0.837105	0.879707	0.923318	0.970956	1.46945	0.920093	1.34897	0.851541	0.53052	0.728827	0.948788	1.06708	1.00614	0.793561
659	TAG(12:0/18:4/18:4)	0.875997			499.858	813.619	POS	3.9405	8.01989	2.51074	8.67647	12.0282	3.10945	8.31988	4.71011	4.26889	2.63928	4.83389	7.32589	4.03258	4.32449	6.88679	3.58213	4.60822	11.6624	19.9558	10.0561	6.77459	8.71546	20.3749	17.0059	9.43796	14.287	13.8836	11.6102	7.91168	10.4883	8.18699	13.9762	25.7247	10.4565	20.953	13.2621	4.30484	6.68203	12.113	15.2706	12.8761	6.72808
661	TAG(12:0/19:5/19:5)	0.875997			497.41	837.618	POS	0.57674	0.837325	0.393151	1.32046	2.67752	0.626639	1.46138	0.784229	0.557035	0.342112	0.456762	1.54135	0.665465	0.910618	1.30396	0.576471	0.639394	2.56771	2.0686	1.44886	1.08779	1.75722	3.45497	2.86884	1.76076	3.05992	4.52375	1.06672	1.04675	1.69515	0.875574	1.89062	5.62574	1.30245	2.23664	2.85938	0.847776	0.825363	1.60348	2.3697	2.1932	0.511183
662	TAG(14:3/14:3/19:4)	0.875997			496.762	795.573	POS	0.0328968	0.0357691	0.0271443	0.0881063	0.10826	0.0970103	0.102315	0.0661769	0.0439565	0.0238697	0.0127922	0.219537	0.0876068	0.151662	0.0950311	0.163859	0.0354664	0.162198	0.188018	0.114113	0.0927895	0.186596	0.212843	0.135008	0.231131	0.259629	0.306281	0.0528411	0.0511539	0.174667	0.0606799	0.0685048	0.340317	0.102633	0.159003	0.218355	0.0709412	0.0584515	0.109882	0.104629	0.152818	0.0641731
664	TAG(12:1/12:1/19:5)	0.875997			486.7	745.557	POS	0.948934	1.27647	0.589376	1.30205	0.729556	1.29982	1.16446	0.65375	1.13711	0.54905	0.389723	1.20089	1.04768	0.950301	1.21341	1.48669	0.815045	1.0645	2.80866	1.04462	1.0836	1.49533	1.52409	1.78228	2.54869	1.50401	1.0352	0.819349	1.07062	2.29569	0.807913	1.3212	2.028	1.49529	2.25694	1.25978	1.09889	0.700061	0.873645	0.796779	1.40599	1.13566
665	TAG(12:1/12:1/19:4)	0.875997			486.184	747.564	POS	0.0382965	0.0404948	0.0318032	0.0659889	0.0163669	0.0595211	0.0547189	0.0494322	0.0523896	0.0193207	0.0152902	0.0548196	0.0446191	0.0366303	0.0422878	0.0809428	0.0301176	0.0459962	0.119932	0.043082	0.0471025	0.0700396	0.0690312	0.067203	0.14949	0.0646886	0.0478888	0.033093	0.032554	0.119464	0.0331314	0.0415345	0.0874903	0.0654264	0.105733	0.0595135	0.0513745	0.0294118	0.0394699	0.0254553	0.0627365	0.0521802
667	TAG(12:2/19:5/19:5)	0.875997			477.231	833.586	POS	0.186895	0.209757	0.162121	0.242087	0.463153	0.154402	0.236227	0.244455	0.140928	0.186445	0.292927	0.442004	0.198624	0.224282	0.182683	0.95127	0.151695	0.537757	0.233709	0.244161	0.284279	0.22608	0.361536	0.289569	0.146588	0.270843	0.299125	0.232675	0.268942	0.191948	0.232527	0.2093	0.299247	0.18501	0.257021	0.189027	0.131455	0.204704	0.19693	0.269916	0.234866	0.260552
668	TAG(12:0/12:0/18:4)	0.875997			467.755	737.58	POS	0.0916547	0.121126	0.0624176	0.131466	0.202478	0.065609	0.122836	0.0947255	0.0810991	0.0584576	0.0726661	0.140053	0.0774461	0.0836306	0.133675	0.143159	0.0667604	0.0912288	0.169518	0.151643	0.108083	0.160582	0.187716	0.155599	0.108262	0.114267	0.159159	0.134961	0.122135	0.169636	0.0957391	0.120438	0.216324	0.108856	0.156833	0.121692	0.09851	0.0990369	0.108048	0.109575	0.134072	0.101166
669	TAG(14:3/14:3/19:5)	0.875997			466.701	793.557	POS	0.441309	0.723965	0.351901	0.751908	0.69537	0.783309	0.818696	0.618718	0.640561	0.412818	0.586404	1.00263	0.525041	0.837345	0.575428	1.23166	0.409133	0.721638	0.999079	0.723068	0.692499	0.872919	1.11655	1.13816	1.21733	1.05031	1.12254	0.414203	1.05172	1.22406	0.771855	1.20216	1.16561	0.866405	1.12988	0.878699	0.449162	0.805474	0.698286	0.678171	0.939658	0.6925
670	TAG(12:0/12:0/19:3)	0.875997			461.193	753.589	POS	0.268517	0.289467	0.333468	0.291268	0.215212	0.275103	0.391848	0.240408	0.280883	0.269724	0.194918	0.231303	0.331212	0.302523	0.321476	0.586733	0.24638	0.207005	0.268801	0.363977	0.295511	0.362857	0.266823	0.272545	0.244048	0.351431	0.362262	0.210092	0.225474	0.147117	0.25354	0.215663	0.239394	0.248612	0.241716	0.158329	0.322463	0.237505	0.163019	0.165181	0.246741	0.265043
671	TAG(12:1/12:1/21:5)	0.875997			460.88	773.588	POS	2.67437	2.94766	1.68582	2.1212	2.80955	2.80046	1.87785	2.52978	2.72456	1.71777	1.30264	1.79258	2.00008	0.886836	2.10718	2.79912	2.04384	3.77216	3.87039	1.70021	2.3082	2.80784	2.17235	3.95154	2.86753	2.43491	2.42497	1.3886	2.71227	1.9059	1.40313	4.20344	4.02024	3.32518	3.31005	1.65024	1.53092	1.7887	1.51934	2.43588	2.51858	1.77794
672	TAG(12:2/12:2/22:6)	0.875997			456.11	781.554	POS	0.116996	0.0888077	0.0865371	0.0900547	0.0701382	0.1025	0.103826	0.078618	0.123756	0.0714606	0.0670108	0.0819821	0.0890265	0.0804123	0.10317	0.278491	0.0987465	0.0793101	0.0971896	0.0761898	0.0992111	0.101345	0.0928556	0.0779258	0.135027	0.014934	0.0739431	0.072781	0.0813851	0.105865	0.0742578	0.0758752	0.070793	0.0807216	0.0767878	0.0635601	0.0886333	0.0672668	0.0666374	0.0617371	0.0780175	0.0769553
674	TAG(12:2/12:2/17:2)	0.875997			437.355	719.533	POS	0.0253102	0.0343729	0.0136419	0.0423516	0.0237608	0.0327545	0.0449059	0.0154554	0.0275464	0.0108245	0.00228723	0.0433714	0.0308192	0.0288008	0.0526931	0.0479587	0.0265957	0.0274463	0.09755	0.0356403	0.0332043	0.0594347	0.0528607	0.0798319	0.0948001	0.0488779	0.0387334	0.0254523	0.0423531	0.0857119	0.0227117	0.0317501	0.0687862	0.0529967	0.0866466	0.0550786	0.0407228	0.0116159	0.0238849	0.0202336	0.0496044	0.0323531
675	TAG(12:2/12:2/19:5)	0.875997			430.031	741.527	POS	0.149403	0.339836	0.154992	0.353205	0.264026	0.259035	0.26211	0.246187	0.167368	0.192402	0.256768	0.54344	0.380239	0.417955	0.248882	0.644188	0.174559	0.380034	0.591673	0.368128	0.319722	0.289044	0.493816	0.588032	0.392866	0.463851	0.519268	0.214518	0.351461	0.474339	0.234211	0.330799	0.553621	0.307905	0.434753	0.510464	0.152362	0.216729	0.226266	0.26639	0.36951	0.304758
676	TAG(15:2/16:5/16:5)	0.875997			423.217	791.538	POS	0.128307	0.12952	0.110895	0.109871	0.0892592	0.18267	0.0806837	0.126838	0.124877	0.123515	0.0912175	0.145792	0.104292	0.107866	0.0976973	0.286564	0.0651466	0.18951	0.18397	0.0951797	0.128684	0.144946	0.134532	0.189983	0.183395	0.126461	0.175662	0.0728195	0.149061	0.226504	0.118115	0.186874	0.141244	0.101088	0.152484	0.10393	0.125052	0.194838	0.114802	0.108529	0.144754	0.201058
677	TAG(12:0/12:0/18:5)	0.875997			420.343	735.564	POS	0.125102	0.0948334	0.0862173	0.202398	0.155948	0.151839	0.0892247	0.10931	0.0845599	0.0546612	0.0653181	0.144176	0.146332	0.152631	0.258738	0.351399	0.123846	0.211528	0.389174	0.113952	0.155559	0.0998528	0.344765	0.200428	0.382883	0.329191	0.177501	0.266493	0.111257	0.671226	0.158892	0.11589	0.277534	0.15936	0.495718	0.48545	0.0938679	0.10698	0.165731	0.188636	0.254298	0.135665
678	TAG(12:1/20:6/20:6)	0.875997			418.31	859.605	POS	0.0348484	0.0361851	0.0353108	0.0420953	0.0561143	0.0207631	0.0168689	0.0420969	0.0315649	0.0367251	0.0202813	0.0276527	0.015939	0.0179522	0.0344753	0.0895694	0.0310685	0.0474501	0.0668048	0.0392715	0.0371519	0.0430828	0.0803001	0.0796145	0.0544729	0.0442784	0.0680413	0.0543283	0.0346339	0.0469795	0.0397331	0.0735142	0.113686	0.0386355	0.0435915	0.0377613	0.0560033	0.0544146	0.0433928	0.0579648	0.0560225	0.0222474
680	TAG(12:3/12:3/21:5)	0.875997			416.349	765.527	POS	1.70396	2.63042	1.23283	2.24029	2.32971	2.30696	2.04418	2.37189	2.07707	1.39998	1.77562	3.37534	1.90043	1.93435	2.05181	3.46807	1.54956	2.64471	4.14995	2.38114	2.27841	2.78188	3.95006	4.80077	3.7921	3.02089	4.72547	1.22561	3.32649	4.46056	1.81632	4.13222	3.96641	2.65173	3.41435	3.35884	1.50984	2.43066	2.56008	2.39072	3.17447	2.67674
681	TAG(12:0/12:0/19:4)	0.875997			415.42	751.572	POS	0.160491	0.173074	0.2037	0.163846	0.187877	0.146889	0.246447	0.162519	0.189936	0.143451	0.109522	0.120749	0.20729	0.14387	0.147927	0.284752	0.175342	0.1629	0.176346	0.190802	0.174886	0.280657	0.13561	0.161475	0.136778	0.168139	0.158655	0.155171	0.0994044	0.0662779	0.114812	0.118826	0.131013	0.132332	0.115293	0.105982	0.183952	0.0974582	0.0978604	0.127927	0.136191	0.118469
682	TAG(12:0/12:0/16:5)	0.875997			413.65	707.542	POS	1.01087	0.643508	0.398165	1.18848	1.62748	0.707443	0.397119	0.868601	0.265497	0.206068	0.305277	1.36087	0.958242	0.746462	1.68595	1.43798	0.448828	0.816473	2.20985	1.02494	0.915405	0.713793	2.34632	1.11335	1.70488	1.04572	0.616645	1.44704	0.59733	2.21478	0.880982	0.711373	2.43689	1.1028	2.26076	1.77716	0.461261	0.610154	0.769861	1.19731	1.2636	0.654837
684	TAG(12:0/12:0/21:5)	0.875997			409.449	777.587	POS	0.0792516	0.105801	0.0559251	0.087881	0.116628	0.053105	0.102497	0.077626	0.0863617	0.0486919	0.0660359	0.0754572	0.0747885	0.0584832	0.0937979	0.0720221	0.0810844	0.103762	0.160317	0.134874	0.0867196	0.105472	0.139713	0.138002	0.144759	0.116584	0.112302	0.108344	0.074696	0.104848	0.0480709	0.0995267	0.135355	0.0900181	0.0963766	0.152223	0.0561636	0.0417295	0.0936099	0.0953171	0.102795	0.0592859
685	TAG(12:3/22:7/22:7)	0.875997			397.368	907.61	POS	0.0682365	0.103246	0.0439693	0.116573	0.136212	0.0414121	0.120932	0.053708	0.0809716	0.0450188	0.0524937	0.112894	0.0550972	0.0439684	0.103873	0.0852619	0.0755187	0.132032	0.175254	0.114403	0.0880537	0.101825	0.197624	0.108108	0.0992557	0.157093	0.142722	0.0916044	0.11465	0.0664062	0.0740385	0.109312	0.171163	0.0620868	0.189473	0.109893	0.0796371	0.118409	0.114612	0.152389	0.118963	0.137877
686	TAG(12:2/12:2/22:7)	0.875997			397.306	779.538	POS	0.402376	0.462935	0.455219	0.678151	0.632027	0.50995	0.647138	0.521635	0.398378	0.278732	0.324932	0.563118	0.308915	0.454323	0.759692	1.27626	0.426939	0.661196	1.17269	0.69231	0.581346	0.942149	1.2654	1.20285	0.877658	0.810022	1.03136	0.451296	0.539683	0.998335	0.418266	0.561719	0.965982	0.834055	1.2444	0.824194	0.270763	0.317174	0.50927	0.568284	0.77015	0.565231
687	TAG(12:3/18:5/18:5)	0.875997			387.843	803.539	POS	0.123472	0.308897	0.154206	0.309925	0.329846	0.194535	0.285801	0.34522	0.145129	0.12651	0.347572	0.287483	0.165827	0.223433	0.204213	0.367987	0.139597	0.323716	0.434876	0.38789	0.260307	0.189218	0.548504	0.431388	0.226069	0.293011	0.453698	0.301544	0.258987	0.518382	0.162195	0.498609	0.461351	0.321839	0.389444	0.381202	0.0786316	0.368908	0.358241	0.338196	0.346285	0.315519
688	TAG(12:0/16:5/16:5)	0.875997			377.989	753.522	POS	0.281956	0.0517939	0.129992	0.220819	0.213738	0.22494	0.0561274	0.221262	0.130789	0.075474	0.0765827	0.163	0.203649	0.171271	0.154601	0.168631	0.117776	0.154032	0.223035	0.128257	0.158386	0.100303	0.248055	0.057554	0.335445	0.191741	0.0010661	0.248145	0.0937475	0.362872	0.154943	0.113286	0.262349	0.20364	0.310542	0.199994	0.101758	0.107093	0.142912	0.197306	0.180671	0.126086
689	TAG(16:5/16:5/20:6)	0.875997			372.892	853.556	POS	0.0291562	0.0304941	0.0207941	0.0399638	0.0434968	0.0334042	0.0192073	0.0441084	0.0387733	0.0284916	0.0303415	0.0305263	0.0246239	0.0207526	0.0275685	0.0297668	0.0250655	0.0288422	0.0445476	0.041028	0.0315476	0.0363048	0.0552888	0.0782106	0.0442665	0.0507308	0.044214	0.0437021	0.0342694	0.0767252	0.0257283	0.0697694	0.0661295	0.0322967	0.0407169	0.0532816	0.023792	0.036725	0.0411311	0.0497698	0.0475291	0.0254547
690	TAG(12:0/12:0/19:5)	0.875997			369.557	749.556	POS	0.0315408	0.0532966	0.0198849	0.0293626	0.0598696	0.0316769	0.0596512	0.0448881	0.0514654	0.0206495	0.0241148	0.03314	0.0234787	0.0218339	0.053283	0.0113346	0.0232938	0.0642167	0.0769192	0.0689961	0.0401448	0.0473752	0.0705289	0.140309	0.0385808	0.0745156	0.110297	0.0283655	0.0635039	0.0400788	0.00933519	0.0810192	0.0984213	0.0495069	0.0692406	0.0420702	0.0292355	0.0309774	0.0434319	0.0261626	0.057524	0.0146808
691	TAG(12:3/12:3/22:6)	0.875997			367.386	777.524	POS	0.0469854	0.0553089	0.0114914	0.0513433	0.113204	0.0307007	0.0184275	0.0575288	0.0105102	0.00719559	0.0170837	0.0979221	0.0369468	0.0283857	0.0833717	0.0132781	0.0200745	0.068824	0.163635	0.0666949	0.0499456	0.0327039	0.205766	0.14873	0.0537918	0.0930904	0.0708051	0.0738664	0.0463975	0.1096	0.015412	0.0973975	0.267705	0.0920005	0.121378	0.0904087	0.0155749	0.0408532	0.0611234	0.0689094	0.0897638	0.0284788
692	TAG(13:0/17:3/17:3)	0.875997			365.615	803.605	POS	0.0025885	0.025331	0.0144737	0.034045	0.0548137	0.029273	0.0428009	0.04048	0.0304925	0.0184236	0.0314219	0.0233076	0.00866052	0.0188362	0.0188814	0.0308477	0.016774	0.00615137	0.041062	0.0140813	0.0251373	0.0282658	0.0941428	0.146502	0.00875394	0.0594919	0.129411	7.15916e-06	0.0677159	0.00999124	0.0167211	0.126426	0.0577586	0.0083061	0.0284014	0.0263913	0.0204166	0.0413923	0.0186082	0.0316819	0.0484413	0.0217144
693	TAG(12:1/12:1/17:2)	0.875997			351.909	723.54	POS	0.807462	1.48274	0.689592	0.998993	1.62482	0.622094	1.53435	1.04654	1.14485	0.470749	0.584349	0.937129	0.812759	0.490312	1.43647	0.281648	0.86887	1.29935	2.40393	1.52601	1.05315	1.84647	1.93588	2.60783	1.1454	1.50747	2.55933	0.913637	1.13477	0.96534	0.355282	1.65995	2.52002	1.31397	1.11345	1.09294	0.95795	0.716712	1.09476	0.955422	1.38929	0.604431
695	TAG(12:1/12:1/16:5)	0.875997			299.93	703.476	POS	0.17625	0.143021	0.109523	0.14263	0.167178	0.122188	0.133354	0.127134	0.117425	0.102189	0.119806	0.137561	0.115711	0.207576	0.178698	0.153493	0.136937	0.142213	0.247792	0.201746	0.149121	0.151364	0.241339	0.220995	0.14581	0.160124	0.216247	0.140482	0.160694	0.147881	0.129783	0.163481	0.18341	0.14591	0.226252	0.142257	0.102279	0.153622	0.128354	0.178102	0.165178	0.114087
696	TAG(22:3/22:7/22:7)	0.875997			119.777	1047.73	POS	0.00191116	0.00414726	0.000928433	0.0133999	0.00480156	0.00130395	0.00128686	0.00742112	0.00173587	0.000234412	0.00748106	0.0107915	0.00747748	0.000872399	0.00328269	1.80349e-05	0.0028143	0.00247153	0.0659015	0.0826586	0.011047	0.0104409	0.00990632	0.00725721	0.00493815	0.00302039	0.00641616	0.0106177	0.00326398	0.00759209	0.0203984	0.0184602	0.166096	0.0561306	0.0249702	0.0111236	0.0139055	0.00571271	0.0549632	0.0844997	0.0273533	0.000266967
697	TAG(20:4/22:7/22:7)	0.875997			90.657	1017.69	POS	0.0219631	0.036713	0.0124195	0.0728387	0.0355321	0.0150256	0.00605108	0.0604594	0.0176169	0.00463801	0.0433534	0.0497299	0.05703	0.0120023	0.0303712	0.000960181	0.0371378	0.025055	0.186321	0.254467	0.0489843	0.0618165	0.0908301	0.0539909	0.0374781	0.036711	0.0534997	0.0665391	0.0193655	0.0997258	0.0683909	0.0970209	0.342984	0.150627	0.134952	0.081824	0.0646597	0.0469448	0.162088	0.198051	0.0982894	0.00998613
698	TAG(18:3/22:7/22:7)	0.875997			87.2744	991.67	POS	0.0854699	0.138711	0.0426913	0.464129	0.168446	0.069758	0.037474	0.308927	0.0631719	0.0168397	0.231709	0.379566	0.29948	0.0696768	0.144204	0.01485	0.126772	0.0818491	1.37914	1.70702	0.291494	0.387585	0.572842	0.270277	0.145871	0.187463	0.272878	0.304309	0.1123	0.385476	0.424136	0.455766	2.92062	1.25905	0.696996	0.346359	0.445211	0.229523	1.12056	1.15424	0.615339	0.04402
699	TAG(20:6/22:7/22:7)	0.875997			86.5525	1013.65	POS	0.166556	0.232462	0.0836911	0.465685	0.297536	0.119046	0.0756931	0.367597	0.120747	0.0280024	0.313512	0.406886	0.350661	0.128563	0.245915	0.0273985	0.220409	0.165144	0.827387	0.758441	0.270067	0.471542	0.654304	0.371412	0.232607	0.306069	0.400603	0.381279	0.198008	0.416098	0.428755	0.473307	1.13985	0.608174	0.579466	0.386452	0.368432	0.292296	0.587766	0.659807	0.47138	0.0909535
700	TAG(12:2/12:2/15:3)	0.875997			61.0283	689.491	POS	0.0549165	0.0583886	0.0296781	0.0448023	0.114361	0.0390179	0.0880237	0.076192	0.0528041	0.0485659	0.0231516	0.0875999	0.0633254	0.0427464	0.0691252	0.045525	0.0580387	0.0600354	0.0836477	0.0541169	0.0597031	0.0626583	0.112517	0.140658	0.079162	0.101034	0.116852	0.108573	0.101374	0.0742622	0.0354726	0.138513	0.147601	0.0886153	0.136796	0.0922204	0.0470879	0.0493784	0.0551207	0.115509	0.094916	0.0455415
707	TAG(16:0/18:0/18:2)	0.870366			746.284	876.791	POS	7.50385	8.42612	5.93969	10.8386	8.52594	9.42827	11.5698	5.55695	8.45453	7.1734	7.02518	9.44444	7.74244	6.87665	10.0823	12.0325	7.75065	11.825	14.8493	10.7167	9.08812	12.8783	15.4726	15.781	12.521	11.7853	16.466	7.71758	11.2119	10.0676	7.10064	13.0611	16.0445	11.3723	12.4677	8.02378	8.13229	8.33664	8.92002	9.98067	11.439	10.8143
711	TAG(18:2/18:2/22:5)	0.869724			699.15	946.78	POS	0.140057	0.178574	0.0560081	0.165307	0.29645	0.15642	0.288052	0.327571	0.156939	0.0861582	0.156132	0.451789	0.0805181	0.402924	0.190667	0.280266	0.0700855	0.29737	0.356049	0.290319	0.221383	0.0515216	0.719103	0.86989	0.247869	0.381829	0.505162	0.231223	0.345664	0.249899	0.176632	0.654322	0.601497	0.164598	0.379126	0.443641	0.0780844	0.427859	0.318513	0.26802	0.374445	0.18523
716	LPC(17:1)	0.866402			80.1062	508.34	POS	0.00659504	0.0121989	0.00290857	0.014661	0.011507	0.00755653	0.00135347	0.0196946	0.00326111	0.00257364	0.0144582	0.0136591	0.0218029	0.00406309	0.00618997	0.00672691	0.00542297	0.0114132	0.0444797	0.0356904	0.0123108	0.014711	0.0188946	0.0123525	0.00755766	0.00945792	0.0105012	0.0142811	0.00623454	0.023528	0.0219899	0.0225282	0.0540787	0.0311516	0.0295773	0.0228738	0.0106478	0.01247	0.0394136	0.0442614	0.0213953	0.00278341
717	Cer/NS(d18:1/26:0)	0.866238			677.97	678.658	POS	0.0918801	0.130302	0.070048	0.106681	0.119602	0.0883287	0.0958017	0.0936239	0.089099	0.0803441	0.085415	0.0936108	0.0775967	0.100529	0.094154	0.0546987	0.0817398	0.102641	0.150871	0.122482	0.0964724	0.123943	0.119181	0.127618	0.0977645	0.102735	0.111846	0.0989069	0.103888	0.0997139	0.108855	0.0993527	0.13019	0.112956	0.10818	0.0894177	0.0789122	0.079417	0.0858215	0.0895005	0.103589	0.0856201
719	PC(22:5/22:5)	0.86589			417.854	882.606	POS	0.164913	0.204256	0.110307	0.134376	0.130575	0.114963	0.148688	0.142654	0.163384	0.0796673	0.0881013	0.134219	0.135673	0.0874282	0.299902	0.169106	0.161796	0.232147	0.217931	0.246662	0.158337	0.140975	0.148512	0.124765	0.187269	0.291605	0.131317	0.143515	0.148456	0.271704	0.0625379	0.352383	0.190948	0.131512	0.147604	0.206754	0.125058	0.112903	0.130919	0.106121	0.166045	0.114765
720	PC(20:5/20:5)	0.86589			314.865	826.543	POS	0.0153256	0.0162976	0.00921818	0.0374997	0.0369155	0.0158677	0.0204379	0.0168637	0.0080004	0.00393138	0.0107982	0.0319541	0.0149854	0.0260525	0.0594041	0.0451671	0.0150049	0.0533229	0.128052	0.0276689	0.0296384	0.0102375	0.172697	0.0938085	0.0670148	0.112414	0.0549074	0.0554156	0.0329535	0.214427	0.0133649	0.0369401	0.156606	0.0377003	0.155356	0.101465	0.0127879	0.0200975	0.0434575	0.0345877	0.0750651	0.0229555
721	PC(8:0/8:0)	0.86589			122.803	510.322	POS	0.0227248	0.0226167	0.014932	0.0217868	0.0267879	0.0203234	0.0229809	0.0211079	0.0211741	0.0187474	0.0200737	0.0243863	0.0197183	0.0193474	0.0232772	0.0128688	0.018292	0.0271125	0.0278831	0.0174639	0.0211803	0.0224794	0.0320864	0.0307915	0.0251723	0.0283905	0.0310406	0.0257759	0.0232785	0.0266359	0.0185169	0.0224938	0.0235797	0.0165639	0.0261161	0.0225733	0.0157934	0.0185625	0.0212374	0.0192925	0.0237042	0.0216051
724	TAG(14:0/16:0/18:1)	0.864406			722.543	822.747	POS	1.87069	0.430488	0.780011	1.83993	1.15878	1.53923	0.569112	0.814746	0.333538	0.28772	0.389725	1.732	1.87945	1.25495	1.6941	2.09002	0.653933	1.51266	4.26178	1.10927	1.31011	1.0383	3.76143	1.39584	4.54715	2.40795	1.18893	1.83498	1.00247	4.09182	0.983989	1.14379	3.7492	1.67358	4.0672	2.64269	0.585844	1.08708	0.95659	1.32892	2.0783	0.961568
725	PC(18:3e/22:6)	0.864332			456.087	814.572	POS	0.0539732	0.0513379	0.0583889	0.05581	0.0679625	0.0404927	0.0607065	0.0735675	0.0559894	0.0561781	0.0698463	0.053334	0.0399721	0.0396382	0.0406137	0.0934645	0.054952	0.0581447	0.0297263	0.0427933	0.0548446	0.061148	0.0583376	0.0592962	0.040426	0.038499	0.0735427	0.0420134	0.059446	0.0653495	0.0481774	0.0378511	0.0268502	0.0497839	0.0282514	0.0552744	0.0280901	0.0472087	0.0352242	0.0426264	0.0472314	0.0330591
726	PC(18:2/24:4)	0.86417			391.293	862.624	POS	0.398471	0.751474	0.3983	0.335877	0.531787	0.237891	0.714614	0.39404	0.434919	0.274423	0.43449	0.346762	0.408146	0.195194	0.392594	0.280261	0.32177	0.502397	0.489515	0.446682	0.41448	0.530065	0.61839	0.806223	0.268927	0.338375	0.763446	0.395467	0.435801	0.26395	0.256494	0.451678	0.736032	0.514906	0.507919	0.368279	0.371069	0.251813	0.28047	0.386189	0.449763	0.337742
736	Cer/NS(d19:1/24:0)	0.858905			625.712	664.68	POS	0.000899861	0.00169857	0.000829	0.00132621	0.00127717	0.0010555	0.000751277	0.00108197	0.000713365	0.0010572	0.000701976	0.0010584	0.000995317	0.00156931	0.000974721	0.000125206	0.000897725	0.000528972	0.00133011	0.000928454	0.000990016	0.00110213	0.00107806	0.00119348	0.000940672	0.00124613	0.00208869	0.00129889	0.0011721	0.00110451	0.0015171	0.00170319	0.000642387	0.00100076	0.000990186	0.00104465	0.000659938	0.0007118	0.000914745	0.00173227	0.00116535	0.000731101
738	TAG(18:1/18:2/20:2)	0.857665			754.455	926.815	POS	1.49197	2.40388	1.02337	2.31584	2.69943	1.86884	2.51451	2.49525	1.73653	0.786818	1.37773	3.22046	1.7947	2.51623	2.17613	1.75362	1.46774	4.13655	6.37489	3.32423	2.37394	5.30976	6.68755	7.22249	2.88543	4.8855	6.74334	1.37922	3.63516	2.67585	1.62096	4.54686	7.59828	4.38526	3.99797	3.4208	1.83921	2.58385	3.03603	3.45202	4.10029	2.6135
739	PC(18:3/22:6)	0.854973			335.418	828.554	POS	0.00779705	0.00929469	0.00317267	0.0108479	0.0193616	0.00865865	0.00213996	0.0134274	0.00610529	0.00608288	0.00700014	0.0118259	0.00168367	0.00611881	0.0135375	0.0176094	0.0043723	0.0122886	0.0352753	0.0169009	0.010675	0.00654302	0.0323075	0.0434029	0.0105476	0.0142642	0.0140602	0.016662	0.014822	0.0223568	0.00817071	0.0432924	0.0397303	0.0160049	0.0193861	0.0168965	0.00445059	0.0168145	0.0143182	0.018984	0.0196323	0.00732291
743	TAG(17:1/18:2/18:3)	0.852154			710.99	882.755	POS	0.0859214	0.0486867	0.0294972	0.057269	0.100543	0.0781286	0.0377268	0.15575	0.0341295	0.0510162	0.0323089	0.2524	0.0721663	0.0562133	0.0511881	0.111922	0.0131822	0.0157314	0.159834	0.0667077	0.0755161	0.141367	0.331151	0.140234	0.181357	0.185063	0.1807	0.0823957	0.20635	0.105203	0.0527181	0.235962	0.200888	0.0770323	0.300084	0.175233	0.0368948	0.08959	0.133778	0.0717503	0.154092	0.0617425
753	ACar(10:0)	0.840904			50.016	316.248	POS	0.00907519	0.0590343	0.00574662	0.0125838	0.0392569	0.0423903	0.0375099	0.0137154	0.0292508	0.00528506	0.00577183	0.00701167	0.0137301	0.0102288	0.00964642	0.00872043	0.00644236	0.00949737	0.0310878	0.0182352	0.018711	0.0241186	0.189528	0.0460146	0.0178813	0.047669	0.0433621	0.0361506	0.00776089	0.0103224	0.00828052	0.0212424	0.0116939	0.0159529	0.0239806	0.0293154	0.00778801	0.00938594	0.0502539	0.00902025	0.0320906	0.0208182
757	PC(19:2/26:4)	0.8394			569.734	904.656	POS	0.103709	0.167758	0.110695	0.198938	0.227745	0.0777243	0.17217	0.117534	0.128495	0.0580826	0.15938	0.122742	0.0914513	0.0899213	0.153552	0.221853	0.181566	0.227216	0.172265	0.181117	0.148196	0.244996	0.161141	0.214282	0.11925	0.260326	0.234906	0.0972728	0.196821	0.116298	0.105225	0.151234	0.271105	0.19292	0.116528	0.10429	0.0985509	0.102667	0.107609	0.123799	0.158906	0.0896242
758	PC(20:5/22:6)	0.8394			372.897	852.552	POS	0.0515767	0.0627537	0.0429104	0.0746384	0.0798756	0.0660609	0.0370674	0.0811759	0.0753107	0.0526896	0.0575862	0.0494348	0.0472176	0.0386179	0.0543261	0.0580263	0.0549679	0.0574262	0.0796355	0.0589705	0.0590134	0.0696395	0.102381	0.142715	0.0873638	0.107751	0.0861638	0.085512	0.0650519	0.14922	0.0484105	0.133129	0.128798	0.06378	0.0740261	0.0960879	0.0405557	0.0746985	0.0768907	0.0947308	0.0908898	0.0539636
764	PC(16:2/22:6)	0.832525			387.916	802.535	POS	0.230102	0.613115	0.302294	0.598076	0.627085	0.373285	0.580033	0.69231	0.362825	0.242469	0.696732	0.566356	0.312333	0.447734	0.388497	0.76137	0.256586	0.822896	0.842741	0.796302	0.525657	0.340567	1.05195	0.871651	0.387299	0.536157	0.879158	0.589662	0.504947	1.01404	0.328572	0.991266	0.903495	0.651741	0.751555	0.755405	0.158459	0.747457	0.706253	0.663093	0.675406	0.629154
765	PC(18:1/26:4)	0.832491			623.597	892.675	POS	0.00553332	0.00679383	0.000778574	0.00596781	0.00605435	0.00131726	0.0037901	0.00214008	0.00738557	0.000848446	0.00288062	0.00253504	0.00170003	0.00212617	0.00600632	0.00492651	0.00533087	0.00586599	0.0115251	0.0020544	0.00427802	0.00433803	0.00533756	0.0108805	0.00971935	0.00431111	0.00412737	0.00414116	0.00342877	0.00567479	0.00158801	0.00526477	0.0105758	0.00191315	0.00369346	0.00288952	0.00351695	0.00276254	0.00418208	0.00337201	0.00482721	0.000992411
766	TAG(16:0/18:2/20:4)	0.831693			722.29	896.77	POS	2.08917	3.24249	1.36089	4.89081	4.75145	2.71252	4.8357	2.97996	2.47934	1.29369	2.3261	7.74149	2.79998	6.52007	4.5884	3.34369	2.75904	6.0727	11.2395	5.95325	4.19901	7.82146	13.3399	13.5621	20.9345	8.04706	10.1891	5.32036	6.6908	4.45623	3.18574	5.96868	14.0892	7.59111	7.8438	7.89944	2.78444	3.56915	6.14212	4.32396	8.09258	3.65128
771	TAG(16:0/16:1/18:1)	0.827687			724.968	848.763	POS	2.85038	1.86474	1.55882	3.46671	2.83281	3.40961	2.34981	1.75461	1.84825	1.44429	1.50845	4.34922	3.15148	2.46409	3.74141	4.77097	2.00911	3.73188	7.89041	2.38131	2.96892	3.49875	7.50979	4.82541	6.62226	5.55458	4.92685	3.85749	3.37322	7.24425	2.3475	3.6685	7.45048	3.68337	7.34562	4.46141	2.1827	2.89233	2.76476	3.86849	4.63567	3.27602
777	TAG(18:1/18:1/20:4)	0.823873			740.206	924.802	POS	1.79242	2.61923	1.20801	2.65363	4.16833	2.22713	3.4132	1.60016	2.14569	1.4829	2.03576	3.95997	2.06013	3.15139	3.55252	3.19836	2.18963	4.93518	6.68365	3.26056	2.91689	6.53575	8.091	9.41452	3.98731	7.85088	11.6988	2.72208	5.30187	4.52047	2.04249	5.81504	8.16803	5.2831	1.21986	3.39091	2.11535	3.50619	4.0634	4.14403	5.25637	3.36655
780	TAG(18:1/18:1/19:0)	0.821078			742.248	918.849	POS	0.876728	0.722519	0.716883	1.59939	1.12878	1.21963	1.08313	0.764439	0.728332	0.732539	0.833559	1.42	1.21571	1.30006	1.31353	3.35735	0.951533	1.32544	2.04286	1.12156	1.2227	1.30018	1.85369	1.54185	1.87753	1.64899	1.64634	1.42055	1.1921	2.24732	1.30271	1.09611	1.78657	1.1566	2.2218	1.57	0.786946	1.00354	1.08886	1.24932	1.47321	1.29045
783	TAG(12:0/15:0/18:2)	0.818403			695.98	778.692	POS	0.104077	0.0266709	0.0206842	0.0533735	0.0638098	0.0666556	0.0154215	0.0313033	0.00598452	0.00727003	0.0121095	0.0661483	0.162343	0.0248972	0.0406002	0.0837651	0.0247574	0.0948986	0.305227	0.081573	0.0645785	0.0611209	0.139076	0.0311906	0.209887	0.0624349	0.170248	0.015849	0.0297431	0.127829	0.0328401	0.0518329	0.0579143	0.11631	0.179422	0.101571	0.0203228	0.0325486	0.0458044	0.0620003	0.0814708	0.0235346
784	TAG(18:0/18:2/20:1)	0.818362			767.243	930.843	POS	0.591669	0.498281	0.32449	0.503715	0.504897	0.588782	0.652135	0.401782	0.573829	0.475721	0.386992	0.542894	0.454808	0.38701	0.486979	0.67627	0.382	0.738148	0.949164	0.603446	0.536151	0.885288	0.859858	1.00489	0.794818	0.795142	0.957493	0.408933	0.693306	0.621423	0.35711	1.10815	1.09455	0.559895	0.586931	0.549111	0.527133	0.593868	0.525099	0.671148	0.715482	0.618751
786	HexCer/NDS(d21:0/33:0)	0.807529			732.798	982.878	POS	0.740326	0.73427	0.394458	0.638128	0.639413	0.596807	0.893423	0.402662	0.679875	0.558553	0.431635	0.634542	0.418638	0.634406	0.663013	0.800439	0.39018	0.784487	1.1369	0.77629	0.647422	1.11927	0.878662	1.12416	0.842694	0.830448	0.943525	0.673677	0.86484	0.724577	0.548952	1.15922	1.0533	0.835889	0.655653	0.55917	0.625332	0.633703	0.619742	0.760332	0.813324	0.669935
787	TAG(18:0/18:1/20:1)	0.806626			762.837	932.863	POS	0.398942	0.299213	0.351535	0.373109	0.336244	0.419616	0.715061	0.286056	0.574279	0.403872	0.36153	0.365334	0.361511	0.219668	0.368488	0.638983	0.36994	0.543861	0.452324	0.359658	0.409961	0.404775	0.476687	0.504794	0.547059	0.494715	0.608284	0.303346	0.396259	0.434136	0.264951	0.501652	0.489071	0.321542	0.435057	0.288293	0.288929	0.330888	0.34982	0.410154	0.41318	0.405151
789	DAG(16:0/16:1)	0.803222			519.441	584.525	POS	0.00967307	0.00450576	0.0062925	0.0519099	0.0137483	0.0322226	0.0113681	0.00950767	0.00561018	0.00577029	0.0112278	0.0579752	0.0413713	0.0214957	0.0229903	0.0358739	0.0127387	0.0257272	0.193762	0.0259965	0.0299883	0.0227247	0.140613	0.0333399	0.204303	0.0629492	0.0424782	0.0259452	0.0285936	0.155913	0.0407004	0.0329211	0.116848	0.052359	0.282198	0.10493	0.0129447	0.0454919	0.0290797	0.0472799	0.0779796	0.0257463
807	HexCer/NS(d15:1/18:0)	0.783032			541.143	686.573	POS	0.00331216	0.00897286	0.00262875	0.0212807	0.0144419	0.0128525	0.0210822	0.0138471	0.00678783	0.0025626	0.00589186	0.0381407	0.0161376	0.0128405	0.0169334	0.000976653	0.00547927	0.0366588	0.056491	0.0284715	0.0162895	0.0207768	0.0975507	0.0885922	0.0386879	0.0712589	0.268749	0.00738783	0.0399253	0.0282362	0.0121086	0.0472282	0.156877	0.0379029	0.0628095	0.0505433	0.00890362	0.0388246	0.0333654	0.0363636	0.0603206	0.0126711
809	TAG(16:1/18:3/18:3)	0.778617			683.024	866.722	POS	0.107598	0.098401	0.0449274	0.193597	0.170894	0.11676	0.203892	0.190498	0.0994714	0.0300921	0.0621821	0.336686	0.121024	0.359489	0.222265	0.172261	0.0458419	0.171118	0.860609	0.155787	0.18817	0.228815	0.68502	0.397476	0.257653	0.266809	0.176327	0.313341	0.330134	0.332987	0.172816	0.22413	0.495809	0.230608	0.421877	0.275568	0.0549973	0.224726	0.22526	0.182449	0.289305	0.0713192
817	Cer/NDS(d20:0/21:0)	0.770968			584.51	638.655	POS	0.0123532	0.0153152	0.0111259	0.013596	0.0148268	0.0120294	0.012334	0.0143665	0.0111704	0.011555	0.0118802	0.0130809	0.0134499	0.0140116	0.0134767	0.00829897	0.0115682	0.0151589	0.0178018	0.0161251	0.0131762	0.0127743	0.0163423	0.0124768	0.013154	0.0130649	0.0119543	0.0172717	0.012232	0.0193566	0.0148769	0.0111616	0.0142587	0.0111831	0.0167124	0.014836	0.0140568	0.0119789	0.013799	0.0122032	0.0138786	0.0129057
825	HexCer/NDS(d22:0/31:0)	0.757822			732.863	968.863	POS	1.27718	1.23619	0.696396	1.06887	0.936164	1.01566	1.47021	0.727579	1.18751	0.918729	0.713191	1.08125	0.682214	1.10535	1.13342	1.43539	0.659869	1.38522	1.96162	1.2737	1.09829	1.86674	1.5062	1.98721	1.44238	1.43946	1.67213	1.20225	1.5042	1.29324	0.955035	1.9752	1.74532	1.3711	1.073	0.922532	1.07634	1.02577	1.03382	1.25521	1.38669	1.11958
826	HexCer/NS(d15:1/40:1)	0.757822			716.734	992.859	POS	0.0550721	0.186734	0.0239151	0.0594658	0.094191	0.107669	0.0949739	0.111838	0.0701398	0.0432049	0.0687056	0.206205	0.0371336	0.0868263	0.0707896	0.117702	0.0447268	0.201083	0.156188	0.0897455	0.0963155	0.136634	0.21959	1.00556	0.0702183	0.16025	0.206758	0.146262	0.209603	0.148143	0.0664812	0.296875	0.239194	0.126599	0.114786	0.0865178	0.0885964	0.146479	0.109695	0.199419	0.198824	0.179456
827	HexCer/NS(d16:1/38:1)	0.757822			711.316	978.85	POS	0.0383273	0.0470936	0.0246874	0.0686046	0.0871231	0.0582818	0.0684488	0.101908	0.0455651	0.0264812	0.0563213	0.140987	0.041515	0.0481495	0.0713834	0.120848	0.0357952	0.106583	0.165489	0.091878	0.0722735	0.100124	0.245616	0.220301	0.0784497	0.160732	0.157695	0.0924778	0.137113	0.141132	0.0619804	0.141576	0.209587	0.0983876	0.161648	0.160942	0.0379186	0.122804	0.117495	0.0904378	0.133496	0.0666371
828	HexCer/NS(d18:2/35:0)	0.757822			710.325	964.833	POS	0.0582299	0.0992462	0.0269691	0.13044	0.106176	0.0951626	0.120587	0.152658	0.0687616	0.0454172	0.0845442	0.255695	0.0742484	0.207639	0.117535	0.178356	0.0544402	0.173923	0.380083	0.156752	0.129343	0.166001	0.394334	0.4086	0.15172	0.269383	0.258076	0.152634	0.218584	0.251844	0.11149	0.217454	0.345716	0.195767	0.310394	0.273882	0.0425974	0.190909	0.170291	0.141667	0.224808	0.110107
829	HexCer/NS(d20:2/33:1)	0.757822			692.504	962.817	POS	0.0152626	0.023371	0.00700204	0.0258751	0.037547	0.0264454	0.0284746	0.0546975	0.0197765	0.01211	0.0228265	0.0612285	0.0112892	0.0550379	0.0268018	0.0465489	0.00195082	0.0366141	0.0805527	0.0333476	0.031338	0.0375823	0.093785	0.0819846	0.0330782	0.0534349	0.0470245	0.03854	0.0631062	0.0336572	0.0273086	0.0706745	0.0821667	0.0414113	0.059559	0.05895	0.00863048	0.0692979	0.0400748	0.0431458	0.0517585	0.0187037
830	HexCer/NS(d14:3/13:1)	0.757822			126.783	596.416	POS	0.0136491	0.0331716	0.00257149	0.0197013	0.0193824	0.0106429	0.0133321	0.0504683	0.0205169	0.0112213	0.00302798	0.0254659	0.0100673	0.0161076	0.0337232	0.0241017	0.00247388	0.0167591	0.10102	0.0427121	0.0235058	0.00603793	0.00405855	0.00788193	0.0107193	0.00563952	0.00529048	0.0152295	0.00373095	0.0060925	0.017729	0.0165213	0.00558926	0.0130573	0.0452612	0.0358296	0.0221255	0.0114183	0.00613672	0.00389682	0.0127498	0.00248082
836	ACar(25:6)	0.751867			59.4485	514.377	POS	0.111958	0.124596	0.0549166	0.09123	0.228584	0.0964276	0.169778	0.146636	0.107757	0.092078	0.0642003	0.20322	0.15955	0.100682	0.136128	0.0905518	0.127448	0.145159	0.199609	0.123129	0.128682	0.133027	0.215008	0.316217	0.168309	0.210395	0.210425	0.19917	0.239667	0.161598	0.0659344	0.277469	0.329064	0.162198	0.252358	0.202457	0.0992078	0.108077	0.12292	0.277185	0.197405	0.108209
847	TAG(18:0/20:1/20:1)	0.747993			781.688	960.896	POS	0.250397	0.183554	0.112874	0.202003	0.158571	0.174868	0.238216	0.11753	0.177692	0.234383	0.276152	0.176519	0.161038	0.101117	0.148134	0.185325	0.172917	0.240955	0.339512	0.20488	0.192832	0.246014	0.290134	0.344	0.298284	0.242148	0.432647	0.175352	0.199102	0.256228	0.100392	0.353583	0.345717	0.217738	0.22355	0.164565	0.150302	0.179725	0.185365	0.20224	0.242478	0.239416
850	TAG(18:1/20:4/22:6)	0.740235			710.375	970.785	POS	0.0391324	0.068492	0.017262	0.0767697	0.287372	0.0440995	0.0671959	0.348231	0.0433904	0.0217058	0.128693	0.281467	0.0850318	0.197596	0.0682187	0.158068	0.0606643	0.195412	0.309802	0.282177	0.139039	0.0831204	0.449349	0.480357	0.0657997	0.439784	0.373498	0.0727001	0.238304	0.160364	0.084442	0.251094	0.486096	0.142038	0.167134	0.364864	0.00688656	0.322356	0.267125	0.145733	0.24216	0.0513524
852	TAG(18:0/18:1/22:1)	0.739245			761.88	960.896	POS	1.31227	1.18058	1.0842	1.83887	1.37734	1.77669	2.02033	1.01104	1.42949	1.36039	1.44747	1.56737	1.63911	1.12477	1.73822	2.47037	1.56316	1.97137	1.64735	1.5884	1.55744	1.59417	2.42148	2.84744	2.21596	2.13884	2.31234	1.22297	1.46399	1.9145	1.27363	2.64465	1.84375	1.44188	2.18801	1.12496	1.20734	1.38385	1.71203	1.95882	1.8374	1.98611
854	TAG(18:1/18:2/22:5)	0.732567			715.654	948.797	POS	0.204714	0.383318	0.14511	0.323174	0.121726	0.467062	0.147353	0.768449	0.504396	0.0474382	0.415453	0.898823	0.246459	0.493059	0.367073	0.484366	0.229056	0.776557	0.679574	0.511124	0.410714	0.408992	1.4805	1.29178	0.123976	1.02774	1.44202	0.261675	1.18368	0.566987	0.280731	1.22054	1.43281	0.0971078	0.566966	0.66448	0.155681	1.01583	0.884343	0.478728	0.767608	0.370707
860	TAG(18:2/20:4/22:5)	0.724755			692.691	970.777	POS	0.0102695	0.00532933	0.00128835	0.0273078	0.0736284	0.0167333	0.0284753	0.08097	0.0139304	0.00616445	0.0219058	0.0543227	0.00894231	0.0497187	0.0290633	0.0307689	0.0122255	0.0274338	0.0517844	0.0279866	0.0289124	0.0514201	0.0783486	0.180106	0.00643451	0.0489397	0.038917	0.0197002	0.0496064	0.0304583	0.0177259	0.0555855	0.0705509	0.0310284	0.0351064	0.12314	0.0128632	0.0276929	0.046179	0.0211624	0.049735	0.0134672
863	DAG(16:0/22:5)	0.709884			491.02	660.545	POS	0.00343437	0.00574674	0.000395701	0.0171514	0.00952027	0.00464468	0.0100168	0.0100886	0.00285796	0.0016473	0.00615194	0.0276695	0.00498276	0.0119294	0.0123304	0.00256099	0.00494169	0.0162294	0.0456103	0.0213925	0.0109651	0.0242805	0.069361	0.0525257	0.0272932	0.0283783	0.0491955	0.0118496	0.0268638	0.0143584	0.0132445	0.0299463	0.0672113	0.0329201	0.0435905	0.0328558	0.00735175	0.020068	0.0191461	0.0157471	0.030852	0.00868126
867	TAG(17:0/18:1/20:4)	0.707951			740.262	912.799	POS	0.130245	0.0801788	0.0292995	0.0519947	0.0986836	0.105196	0.0739872	0.0770086	0.0865727	0.0598738	0.0581727	0.111698	0.078146	0.0451699	0.0732864	0.0824195	0.0206636	0.133757	0.203738	0.0961752	0.0848133	0.137433	0.111909	0.150135	0.216897	0.121681	0.106368	0.0436882	0.144094	0.0752616	0.0562503	0.167765	0.183893	0.104614	0.0939104	0.0526582	0.0519486	0.0867411	0.105743	0.0944355	0.110812	0.0626284
896	PE(16:0e/22:4)	0.666485			523.036	754.574	POS	0.0501838	0.0141735	0.0338179	0.108606	0.175619	0.0392394	0.0320202	0.0736236	0.0641893	0.0426131	0.0416571	0.0717471	0.0421715	0.0235915	0.0521591	0.0449327	0.0487112	0.0845023	0.142956	0.0975255	0.0642019	0.0623622	0.0895298	0.104999	0.0641792	0.0746508	0.0640136	0.0754215	0.0492934	0.166347	0.0570908	0.143354	0.177954	0.0839304	0.165712	0.127016	0.0167137	0.0426239	0.0629886	0.138075	0.0929608	0.0520122
897	DAG(18:2/20:3)	0.665309			511.011	660.557	POS	0.0127097	0.0126836	0.00223081	0.0302909	0.0185771	0.0176346	0.0253312	0.0134803	0.0111984	0.00636209	0.00219081	0.0615639	0.0130462	0.0213736	0.0301145	0.01838	0.00587581	0.0454304	0.149992	0.0338056	0.0266136	0.0725204	0.176233	0.106171	0.0878668	0.0641999	0.0652091	0.0342875	0.0629298	0.0424052	0.0267819	0.0737513	0.190691	0.104111	0.133388	0.0550759	0.0251894	0.0382531	0.0443716	0.0628112	0.0771709	0.030383
899	TAG(16:0/18:3/22:6)	0.65872			696.974	918.754	POS	0.188959	0.383693	0.144751	0.259714	0.625987	0.326283	0.318208	0.686313	0.32144	0.208706	0.351274	1.07167	0.205541	0.938279	0.28857	0.845245	0.11443	0.66911	1.79535	0.66379	0.520366	0.524975	1.87466	2.03062	0.360407	0.864438	0.988179	0.451056	1.20879	0.729377	0.449988	1.19828	1.55418	0.56749	1.15488	0.996526	0.111516	0.963993	0.704613	0.634717	0.914141	0.447258
900	TAG(18:2/18:3/22:6)	0.658388			682.908	942.753	POS	0.0541356	0.0765587	0.0201468	0.0659322	0.120076	0.0501699	0.0813385	0.174074	0.0473156	0.0351711	0.0851155	0.199597	0.0286588	0.227996	0.0727139	0.144556	0.0176353	0.125893	0.290314	0.152333	0.103487	0.0944217	0.361072	0.36422	0.112325	0.163817	0.171044	0.108282	0.232275	0.0961243	0.0880154	0.334119	0.206519	0.136183	0.166635	0.258585	0.0154259	0.184808	0.134827	0.0943578	0.174898	0.0578857
903	PC(14:0e/20:5)	0.653782			478.943	738.542	POS	0.0329284	0.0661034	0.0268914	0.138196	0.111799	0.0230805	0.008529	0.0639139	0.0340401	0.130516	0.0450819	0.0485126	0.0189242	0.0104383	0.0179984	0.0648169	0.028638	0.112502	0.0472778	0.0380624	0.0534125	0.0238316	0.0529977	0.058458	0.0215002	0.02438	0.030311	0.0141637	0.0252524	0.127364	0.0279916	0.0962584	0.0764138	0.0388866	0.0524269	0.08702	0.00593563	0.0187544	0.0200158	0.0723	0.0460138	0.0320968
907	TAG(18:1/18:3/19:1)	0.651487			689.583	912.801	POS	0.203099	0.048848	0.0411349	0.113947	0.121023	0.117185	0.0542251	0.0748582	0.0472957	0.0665734	0.0437746	0.210272	0.0621171	0.162085	0.140172	0.184319	0.0231006	0.108858	0.406995	0.148162	0.118902	0.111041	0.297714	0.147845	0.329257	0.119256	0.0560113	0.203156	0.128937	0.197628	0.112975	0.205143	0.249005	0.137064	0.366369	0.107897	0.0568589	0.11726	0.064146	0.148164	0.166091	0.083793
908	TAG(18:2/20:1/22:1)	0.650654			784.904	984.891	POS	0.0266625	0.027084	0.0149393	0.0283677	0.0259577	0.0277086	0.027912	0.0193318	0.0229649	0.0189773	0.0106138	0.0371097	0.019659	0.0238156	0.0293695	0.0227301	0.0188879	0.0437112	0.09218	0.0362319	0.0287107	0.0694174	0.0682477	0.0540439	0.0577965	0.0556937	0.0829989	0.0261444	0.0394598	0.0331455	0.0171404	0.108721	0.0820303	0.0355143	0.0225575	0.120122	0.0306133	0.0240086	0.0277536	0.0332683	0.0520356	0.0247903
909	TAG(14:2/16:0/22:6)	0.648026			695.831	864.695	POS	0.0474819	0.0969781	0.061388	0.0837754	0.110504	0.0428714	0.094699	0.0664585	0.125091	0.0383335	0.0426246	0.0817549	0.0402712	0.0220676	0.105827	0.0617229	0.0797013	0.084126	0.214918	0.096993	0.0798793	0.0905627	0.09171	0.16176	0.0817183	0.0735463	0.135279	0.0564693	0.0897822	0.0990641	0.036296	0.120081	0.203618	0.108672	0.11841	0.112639	0.0883529	0.0515623	0.0853107	0.0594383	0.0981196	0.0739856
910	TAG(17:0/17:2/19:2)	0.644445			684.592	886.786	POS	0.571432	0.0355052	0.0869234	0.0607356	0.0858279	0.0848423	0.0618821	0.08702	0.0221901	0.0290962	0.0301219	0.0867992	0.30112	0.0701128	0.118658	0.123424	0.0205715	0.0748275	0.222153	0.0786344	0.112594	0.0751641	0.173575	0.0718054	0.314133	0.0953039	0.0450925	0.149656	0.0732401	0.186513	0.0619671	0.110476	0.216019	0.0825934	0.261499	0.0826127	0.0393316	0.0652384	0.0342976	0.113654	0.118535	0.0471909
912	TAG(14:0/16:0/22:6)	0.642085			753.509	868.745	POS	0.141585	0.170408	0.132163	0.177527	0.23151	0.20584	0.143932	0.194891	0.115469	0.113036	0.137475	0.188975	0.209907	0.0972138	0.150757	0.437497	0.139372	0.267576	0.304355	0.165822	0.186266	0.166126	0.213954	0.21201	0.224544	0.196582	0.188537	0.11098	0.184085	0.193239	0.208531	0.165628	0.245712	0.187917	0.302554	0.218436	0.0951245	0.152323	0.115799	0.18739	0.187867	0.127029
913	TAG(16:1/18:1/18:2)	0.641775			711.442	872.761	POS	3.08765	2.18313	1.27693	3.25639	2.50491	2.94914	3.20115	1.42659	2.17382	1.71389	1.38813	3.80251	1.51515	2.88764	3.98725	3.58499	1.12262	3.40383	7.73423	3.4235	2.83117	5.47094	7.2165	6.28162	5.84606	3.13898	3.73355	3.5294	3.81817	4.25535	2.0935	5.46409	7.90314	4.16367	6.02262	2.67754	2.47055	2.79225	2.38682	3.37757	4.3496	3.38023
914	TAG(14:2/16:1/18:2)	0.64176			671.439	814.692	POS	0.750349	0.0574756	0.061329	0.0787932	0.0724832	0.0575855	0.161985	0.0646008	0.0609627	0.0379549	0.016405	0.0749657	0.284946	0.17243	0.114152	0.0581782	0.0289124	0.0665636	0.234379	0.0542906	0.125437	0.0687574	0.339808	0.18599	0.34976	0.171209	0.0506774	0.131852	0.0674336	0.0886406	0.0363487	0.098164	0.122677	0.076904	0.127094	0.143964	0.0583304	0.0380019	0.0586872	0.0793688	0.120719	0.0329054
916	TAG(17:0/17:1/21:5)	0.638425			713.319	910.784	POS	0.0293427	0.0312957	0.0122689	0.0059763	0.0338214	0.0313873	0.0310927	0.0270281	0.0328166	0.0171869	0.0169589	0.051104	0.0169987	0.0314382	0.0288558	0.0552981	0.0118201	0.0469272	0.0650439	0.0352182	0.030594	0.0520606	0.0630117	0.0663102	0.0548361	0.0417017	0.0419739	0.0305881	0.0364607	0.0401202	0.0294869	0.0600371	0.144047	0.0275758	0.0461968	0.0397764	0.0225422	0.0311324	0.0366426	0.0430193	0.0477642	0.0260619
917	PE(14:0e/22:4)	0.63776			466.649	726.543	POS	0.42652	0.637921	0.249487	0.556101	0.658967	0.245084	0.264257	0.747239	0.499923	0.293574	0.304611	0.638088	0.233062	0.200435	0.380999	0.453056	0.362531	0.415935	0.549902	0.388068	0.425288	0.3348	0.361375	0.403621	0.476296	0.296914	0.245477	0.401501	0.274187	0.640014	0.296813	0.374632	0.689529	0.406933	0.578709	0.473751	0.155792	0.217059	0.244092	0.582672	0.392325	0.3069
918	TAG(18:0/18:1/22:5)	0.637683			756.061	952.833	POS	0.483364	0.496319	0.310871	0.786855	0.975637	0.901118	0.637967	0.7515	0.393868	0.277071	0.382776	1.24842	0.628367	0.968644	0.894589	0.883352	0.679007	1.47721	2.54097	0.958795	0.833835	2.28737	2.85639	1.97868	0.806469	2.00643	2.64121	0.554365	1.27687	0.783915	0.391604	1.45456	2.44529	1.21275	0.836806	1.03876	0.669358	0.786893	1.19108	1.01717	1.38084	0.725885
919	PE(18:1e/20:5)	0.636986			459.275	750.544	POS	0.880917	1.53928	0.631263	1.24864	2.24999	0.567618	0.556973	2.18107	1.02746	1.06289	0.909977	1.73685	0.498754	0.618994	1.1512	1.01386	1.21214	1.28873	2.07121	1.31865	1.18832	0.884771	1.73083	1.59483	0.978326	0.823301	1.36696	1.11451	0.830646	2.13741	0.794284	1.4651	2.00752	1.17257	1.76735	1.61785	0.314242	0.609573	0.928903	1.73952	1.25676	0.71805
921	TAG(12:0/12:1/14:0)	0.632238			621.35	682.598	POS	0.0788599	0.00318908	0.076338	0.0909382	0.04311	0.0315209	0.00126033	0.0136868	0.00271994	0.00014284	0.000588119	0.143523	0.166879	0.299914	0.0731785	0.146864	0.110014	0.0383382	0.834347	0.0880364	0.112172	0.077614	0.29654	0.00246856	0.233522	0.0832982	0.00482285	0.0531235	0.00752226	0.285718	0.0671318	0.00716259	0.118614	0.0832983	0.235467	0.168138	0.009023	0.0177576	0.0419667	0.0106954	0.0949412	0.0576595
923	DAG(18:1/22:6)	0.627673			511.361	684.556	POS	0.0182984	0.0254313	0.0154838	0.0609637	0.0516707	0.0576567	0.0961845	0.0835372	0.0377514	0.0158075	0.0449515	0.137947	0.0376704	0.041642	0.052107	0.0415878	0.0228979	0.0984348	0.180365	0.0795831	0.0599986	0.0815306	0.340818	0.324016	0.133132	0.210337	0.346169	0.0231453	0.21228	0.105789	0.0556256	0.240002	0.379485	0.134406	0.198025	0.135994	0.0252597	0.215608	0.133077	0.136499	0.180589	0.0604441
924	TAG(12:0/18:2/20:4)	0.625696			677.404	840.707	POS	0.318951	0.0374278	0.030748	0.151395	0.0887142	0.0918246	0.130549	0.0752146	0.0365961	0.0338706	0.0295667	0.273123	0.108624	0.182654	0.178377	0.0971078	0.0291262	0.0874427	0.685731	0.186599	0.142682	0.17895	0.490553	0.272624	0.365539	0.127106	0.0406716	0.211542	0.187303	0.18342	0.114585	0.260865	0.337214	0.146658	0.498941	0.215074	0.0492382	0.0669303	0.127542	0.203973	0.21467	0.0513874
928	DGTS(23:0/23:0)	0.622996			740.103	908.855	POS	0.0606675	0.0304684	0.0433035	0.107375	0.0750243	0.0799798	0.0307875	0.0450811	0.0197201	0.0235517	0.0268165	0.111659	0.0993006	0.0789043	0.0871171	0.18041	0.0550603	0.0657682	0.191928	0.0708794	0.0741901	0.0639277	0.132148	0.0435072	0.168568	0.11202	0.0553253	0.0806743	0.0587656	0.192981	0.0785135	0.0548747	0.123291	0.087167	0.179589	0.120588	0.0331762	0.0598879	0.0536384	0.0676849	0.0929646	0.0604162
929	DGTS(18:3/18:3)	0.622996			551.703	756.591	POS	0.040924	0.0477498	0.0196277	0.0451605	0.0582136	0.020744	0.024847	0.0459745	0.0427821	0.0222989	0.0214953	0.0362902	0.0239742	0.0135133	0.0426565	0.033268	0.0364497	0.0362757	0.0963332	0.030397	0.0369488	0.0224397	0.0361629	0.0632405	0.0508174	0.0367095	0.0416376	0.0413628	0.0283389	0.0412928	0.0214035	0.0470471	0.073029	0.0505426	0.0679646	0.0446212	0.0150053	0.0226051	0.0260081	0.0392462	0.0404987	0.0185807
930	DGTS(18:4/18:4)	0.622996			532.813	752.564	POS	0.142021	0.155654	0.112736	0.166736	0.154922	0.151476	0.138221	0.139279	0.127711	0.133212	0.134541	0.158763	0.142485	0.15519	0.0280283	0.155024	0.125192	0.146473	0.215917	0.159911	0.142175	0.176665	0.200378	0.167355	0.0314449	0.152232	0.0323274	0.138461	0.169425	0.0480997	0.16624	0.140562	0.196671	0.162642	0.166602	0.0400309	0.113727	0.127059	0.132725	0.14088	0.131765	0.140571
931	DGTS(16:3/16:3)	0.622996			497.701	700.517	POS	0.0432266	0.048887	0.041356	0.0424504	0.0442929	0.046243	0.0429413	0.0464605	0.0378788	0.0411862	0.0418076	0.0404018	0.0424352	0.0464731	0.0406537	0.0418357	0.0394835	0.0395439	0.0463277	0.0476229	0.0430754	0.0476439	0.0435968	0.0425821	0.0405031	0.0439704	0.041622	0.0352513	0.0422006	0.0433721	0.043269	0.0324385	0.0354572	0.0374591	0.0330804	0.0283718	0.0348863	0.0324399	0.0313453	0.0307278	0.0379062	0.0342686
932	DGTS(13:0/13:0)	0.622996			114.678	628.499	POS	0.02899	0.0305542	0.0211404	0.0354327	0.0452986	0.0223985	0.0310384	0.0336632	0.0250638	0.0196425	0.0250273	0.0279277	0.0224167	0.025027	0.0280986	0.0220028	0.0216859	0.0322763	0.0375709	0.0302639	0.028276	0.0312484	0.0396133	0.0366975	0.0277459	0.0323779	0.0378708	0.0274244	0.0282919	0.0310635	0.0246113	0.029162	0.0378067	0.0326498	0.0362367	0.0263771	0.0232914	0.0227169	0.0261552	0.0386469	0.031052	0.0234375
933	DGTS(12:0/12:0)	0.622996			84.4706	600.468	POS	0.0491975	0.0464003	0.0394554	0.0636169	0.0955813	0.0337721	0.0399992	0.0459156	0.0657617	0.025228	0.0445565	0.0687273	0.0300999	0.0362957	0.0362133	0.0427296	0.0508494	0.0372655	0.046272	0.0390516	0.0468494	0.0914201	0.0482775	0.0551599	0.0693664	0.0399847	0.0498398	0.0346919	0.0403154	0.0395153	0.0305943	0.0351391	0.0553747	0.036746	0.0467443	0.0330499	0.0325761	0.0462117	0.0311774	0.0525916	0.0457251	0.0298011
934	DGTS(11:0/11:0)	0.622996			59.4637	572.436	POS	0.0888041	0.126701	0.0471162	0.107708	0.162443	0.0833606	0.128551	0.120961	0.0954751	0.0774599	0.0690116	0.156861	0.153681	0.0919427	0.123691	0.0709692	0.110649	0.111173	0.190218	0.145656	0.113122	0.125592	0.163639	0.281829	0.133481	0.157871	0.147681	0.153985	0.211995	0.134928	0.0702659	0.181435	0.215566	0.159528	0.21013	0.159898	0.087822	0.0947217	0.106642	0.211007	0.158317	0.0768192
936	TAG(18:2/22:6/22:6)	0.621107			684.93	992.771	POS	0.00520708	0.0100939	0.0032074	0.00588921	0.0329875	0.00893923	0.0195842	0.111276	0.0143871	0.00379398	0.0247953	0.0408036	0.00521535	0.0329438	0.00661234	0.02817	0.00429731	0.0184224	0.0337006	0.0206066	0.0215466	0.00699115	0.0602634	0.0742741	0.0074646	0.0357648	0.0480209	0.00538781	0.069558	0.0269898	0.021175	0.0817261	0.0257739	0.0150033	0.0177388	0.0456202	0.000701276	0.0741311	0.0415862	0.018458	0.035612	0.00658074
943	TAG(18:1/18:2/22:2)	0.614059			755.413	954.843	POS	0.173097	0.170058	0.118031	0.276463	0.317695	0.286122	0.225344	0.21751	0.149273	0.114555	0.147786	0.39474	0.222798	0.348729	0.299864	0.324105	0.212883	0.499999	0.720338	0.327488	0.277344	0.678898	0.876561	0.662567	0.293038	0.617975	0.768066	0.235802	0.402765	0.261372	0.150905	0.447846	0.723788	0.35265	0.31705	0.339564	0.231507	0.252403	0.363054	0.343199	0.437843	0.240752
945	DGTS(10:0/22:5)	0.611501			463.472	702.535	POS	0.0447614	0.0454308	0.0258849	0.0706115	0.0708453	0.0216863	0.0355361	0.0506557	0.0633046	0.0291852	0.0235006	0.0493886	0.0138194	0.0198469	0.0485815	0.0572799	0.0455442	0.0546628	0.102239	0.0470742	0.045992	0.0261232	0.0326833	0.0359796	0.0879089	0.0287698	0.0200579	0.0489642	0.0215822	0.078038	0.0285071	0.0532599	0.0588105	0.0475834	0.0818472	0.0702103	0.0173953	0.0196083	0.0236883	0.051509	0.0438172	0.0269035
949	PE(14:0e/24:4)	0.606286			502.993	754.569	POS	0.165637	0.684894	0.104813	0.279218	0.482341	0.110763	0.260714	0.28102	0.179574	0.179441	0.128172	0.348445	0.119526	0.0732152	0.167449	0.148079	0.176704	0.237261	0.397985	0.225029	0.237514	0.368223	0.241483	0.357523	0.401853	0.195088	0.209757	0.169624	0.139714	0.366415	0.121005	0.382526	0.388933	0.216561	0.51206	0.280262	0.0528822	0.128673	0.164882	0.308544	0.263474	0.130697
951	PC(18:2e/21:2)	0.594991			562.554	810.655	POS	1.10151	0.7703	0.666041	1.17266	1.23291	0.888575	0.934953	1.01298	1.11067	0.619418	0.789466	1.13282	0.885992	0.524729	1.14695	1.20368	1.07929	1.52656	2.01505	0.880753	1.03477	1.24012	1.84769	0.87244	1.2789	1.40112	0.866235	0.972043	0.958166	1.19993	0.870682	1.42491	1.71436	1.33684	1.20629	1.14694	0.822048	0.85506	1.4433	1.23306	1.19422	0.801886
952	TAG(16:0/18:2/20:5)	0.594716			709.811	894.755	POS	0.685365	0.603462	0.365511	1.26213	1.42052	0.963187	1.18833	1.33949	0.596867	0.366074	0.741037	4.83467	0.829481	2.10206	1.2548	1.71255	0.477483	1.80177	4.94279	1.43661	1.44621	1.84625	5.30577	4.50566	1.89493	2.82205	2.92178	1.66726	2.41194	2.78345	0.949989	2.52213	4.13246	2.34957	4.07886	3.00053	0.44722	1.90474	2.83976	1.44371	2.62253	1.12064
953	DAG(18:2/22:6)	0.589884			477.793	682.541	POS	0.0146338	0.00251091	0.00825552	0.027434	0.0169542	0.0309847	0.0472619	0.0512389	0.0221261	0.0151093	0.0313679	0.0689828	0.01547	0.0342228	0.0168143	0.0547563	0.00536928	0.0344478	0.0615178	0.030252	0.0294855	0.0371978	0.121413	0.108135	0.0567938	0.062631	0.0959082	0.0116541	0.133642	0.0367742	0.0424494	0.106197	0.0862176	0.0540393	0.0680607	0.0424361	0.0116706	0.124339	0.0485087	0.0485864	0.068245	0.0355284
954	DAG(18:2/20:4)	0.588473			507.876	658.541	POS	0.00803045	0.0082573	0.00597001	0.0296856	0.0207344	0.0279835	0.0318999	0.0389244	0.011922	0.00493676	0.0213601	0.0739789	0.0209235	0.0214545	0.0188171	0.036538	0.00985444	0.0304903	0.137009	0.0363428	0.0297557	0.0300058	0.152074	0.108404	0.0661719	0.086852	0.115031	0.0142041	0.0736446	0.0939501	0.0373628	0.0751017	0.135643	0.0596086	0.113657	0.0834646	0.00622289	0.0809424	0.0625833	0.0455389	0.0758138	0.0261465
956	TAG(18:1/20:4/22:4)	0.587538			735.874	974.817	POS	0.0428307	0.0937523	0.0257413	0.0992431	0.165443	0.0607457	0.0867044	0.181685	0.0450561	0.0343281	0.0826898	0.224481	0.0869821	0.215002	0.123739	0.123831	0.0391718	0.240305	0.290499	0.199689	0.123096	0.169393	0.333745	0.432134	0.0668694	0.291602	0.37595	0.101258	0.244349	0.0735661	0.0576999	0.24363	0.299868	0.156042	0.140677	0.244032	0.0481233	0.174549	0.162907	0.185538	0.200102	0.0664382
958	ACar(17:3)	0.587156			173.531	408.308	POS	0.0171948	0.0419471	0.00918741	0.0226251	0.0237117	0.025949	0.0279978	0.0218537	0.0230381	0.0145692	0.023679	0.0185229	0.0203839	0.012832	0.0225692	0.0164417	0.0175332	0.0194437	0.0682295	0.0315488	0.0239629	0.0281003	0.0408347	0.0594758	0.0193008	0.0307984	0.0430687	0.024971	0.0279689	0.021783	0.0217663	0.0226762	0.0285458	0.0212262	0.0192518	0.0184827	0.0160894	0.0200433	0.0265678	0.0220605	0.0270006	0.0199994
959	ACar(26:6)	0.587156			90.8001	528.393	POS	0.143989	0.196839	0.129718	0.186848	0.213728	0.143168	0.175371	0.171824	0.148444	0.122199	0.144074	0.180017	0.156209	0.183174	0.172539	0.0856907	0.143996	0.180511	0.293985	0.214809	0.169357	0.215297	0.246833	0.26345	0.175859	0.192237	0.229992	0.185765	0.210604	0.20862	0.189205	0.259741	0.317089	0.255409	0.296313	0.230413	0.178376	0.182055	0.216263	0.220626	0.224955	0.174932
960	ACar(24:6)	0.587156			65.3708	500.375	POS	0.0194217	0.00853333	0.0074056	0.0129794	0.0226894	0.0118986	0.025357	0.0190873	0.0163732	0.00931861	0.00699838	0.0237602	0.0199664	0.0106088	0.0191488	0.00920216	0.0174995	0.0167923	0.0205225	0.0139201	0.0155742	0.0147772	0.0265749	0.0432126	0.0231806	0.0296471	0.0264021	0.026835	0.0265175	0.0216675	0.00695435	0.0324301	0.0375924	0.0245578	0.0349721	0.0258435	0.014184	0.0146293	0.01532	0.0335718	0.0252037	0.0104971
961	ACar(23:6)	0.587156			50.4566	486.363	POS	0.0315357	0.0380541	0.0237033	0.0331385	0.0493999	0.0262107	0.0428326	0.0360388	0.0217119	0.018053	0.0195925	0.0422712	0.0362781	0.0221935	0.027805	0.0218335	0.0278685	0.0255127	0.0487828	0.032455	0.0312636	0.050747	0.0551846	0.0647491	0.0396065	0.0464042	0.0389382	0.0490389	0.0470066	0.0335845	0.0154035	0.0430452	0.0754855	0.0431932	0.0625781	0.0506786	0.0214327	0.023664	0.042593	0.0504884	0.044938	0.0225931
963	DAG(18:1/22:5)	0.585518			525.562	686.571	POS	0.00726025	0.00766584	0.00214335	0.0267984	0.0158418	0.0155444	0.0230402	0.00923905	0.0104699	0.00333377	0.00855421	0.038177	0.0141688	0.0196596	0.018504	0.0136707	0.00719787	0.031693	0.110026	0.0241107	0.020355	0.0525236	0.150718	0.102051	0.0444572	0.0515578	0.111101	0.0190181	0.0499719	0.0296872	0.018605	0.0501011	0.125946	0.0787581	0.0808798	0.0420639	0.012182	0.0374544	0.0365684	0.0418646	0.0597637	0.035652
964	TAG(18:1/18:2/22:3)	0.584271			739.109	952.826	POS	0.150803	0.113752	0.172708	0.270675	0.252208	0.224598	0.222754	0.219572	0.146431	0.102409	0.146952	0.311429	0.18439	0.307438	0.232923	0.359379	0.136802	0.381847	0.42699	0.297013	0.233054	0.471081	0.544817	0.589656	0.201192	0.441107	0.550779	0.196874	0.400653	0.211444	0.154302	0.378423	0.525607	0.216225	0.210078	0.259527	0.185379	0.275708	0.312631	0.295271	0.337934	0.223047
965	DGTS(14:0/20:5)	0.578648			542.716	730.576	POS	0.0624047	0.112326	0.0446837	0.0999181	0.150726	0.0457624	0.0508461	0.0900112	0.0990173	0.0563685	0.0433197	0.0910077	0.0595423	0.0265077	0.0842281	0.0477896	0.0777685	0.107552	0.258027	0.138544	0.0873175	0.0592312	0.0779728	0.139279	0.0779648	0.0655237	0.0956981	0.0598565	0.0458224	0.129247	0.0391451	0.165265	0.13113	0.0954106	0.106993	0.120776	0.0280012	0.0469759	0.0582856	0.082347	0.0855224	0.0486856
971	TAG(15:0/16:0/22:5)	0.571225			763.236	884.767	POS	0.106593	0.108688	0.0850167	0.0918213	0.105595	0.0939873	0.11378	0.0985128	0.094064	0.0929215	0.111253	0.0986521	0.097302	0.0904665	0.105729	0.279632	0.105466	0.10556	0.110279	0.120589	0.110795	0.105627	0.0969232	0.100538	0.0889497	0.0959021	0.10546	0.104319	0.100269	0.0194995	0.0983583	0.0901861	0.10811	0.0964689	0.0797634	0.0541369	0.0659565	0.0794369	0.0840133	0.0685824	0.0864474	0.0771577
996	DGTS(18:3/22:6)	0.509033			56.9012	806.583	POS	0.08961	0.111958	0.0429999	0.0919077	0.165377	0.0733616	0.127316	0.110197	0.0884641	0.0729869	0.062008	0.155359	0.133351	0.0754245	0.119622	0.06612	0.10729	0.106928	0.163737	0.117698	0.104086	0.100663	0.167282	0.275158	0.134711	0.166096	0.148863	0.150427	0.193677	0.134701	0.0621835	0.203055	0.219417	0.136717	0.21684	0.171815	0.0875947	0.0884407	0.107238	0.211255	0.156639	0.0777547
998	DGTS(27:0/19:1)	0.500687			932.047	906.825	POS	0.127912	0.104561	0.10398	0.139955	0.14839	0.116443	0.126332	0.124901	0.112611	0.0965321	0.11619	0.144579	0.106491	0.10198	0.129917	0.333941	0.105594	0.159856	0.142741	0.134885	0.13389	0.148088	0.145326	0.147963	0.137313	0.170179	0.160613	0.130785	0.127582	0.134351	0.0985653	0.132055	0.181684	0.0974741	0.140478	0.127281	0.0873951	0.0976459	0.110967	0.129424	0.131851	0.105157
999	DGTS(27:0/18:3)	0.500687			710.567	888.764	POS	0.0943719	0.132539	0.0342835	0.137443	0.0634345	0.041937	0.162581	0.0633503	0.0338754	0.0125316	0.0173709	0.11419	0.145325	0.0748591	0.0381902	0.0700351	0.0581517	0.0567959	0.227699	0.120243	0.0849604	0.320091	0.15797	0.294765	0.0310462	0.0698647	0.417255	0.101501	0.129916	0.146201	0.0435193	0.115494	0.363382	0.156367	0.174439	0.110801	0.0622273	0.022563	0.108174	0.0558165	0.151652	0.0538911
1000	DGTS(27:0/20:5)	0.500687			694.595	912.765	POS	0.0534618	0.107261	0.0127912	0.0262783	0.0341914	0.0356423	0.104056	0.0271455	0.0298471	0.00557734	0.0138385	0.0655637	0.0126498	0.0497502	0.0164447	0.0321472	0.0272921	0.0413021	0.13702	0.0415348	0.0436898	0.234064	0.0965862	0.186645	0.0832437	0.0508333	0.244335	0.0744184	0.0648371	0.0501697	0.029994	0.0915172	0.214964	0.0575088	0.098154	0.0519134	0.0430609	0.0375649	0.0509466	0.0533311	0.0954783	0.0345084
1001	DGTS(27:0/20:4)	0.500687			693.279	914.772	POS	0.0321629	0.0373239	0.00682398	0.0414235	0.0193366	0.0250333	0.0527696	0.00368425	0.0159366	0.00645007	0.00700561	0.0354679	0.00980972	0.0207636	0.0162812	0.019987	0.0214849	0.0181142	0.0589326	0.0291213	0.0238956	0.106164	0.044988	0.0846002	0.0127319	0.0291289	0.110305	0.0288333	0.0395321	0.0261711	0.0148932	0.0419603	0.12639	0.0242551	0.00709582	0.00932472	0.0222533	0.00676785	0.0285741	0.0168237	0.0410944	0.017311
1002	DGTS(27:0/20:3)	0.500687			691.828	916.793	POS	0.0204228	0.0097008	0.00115525	0.0226355	0.00260951	0.00745525	0.014932	0.00180604	0.0321075	0.00454899	0.00203254	0.00894238	0.0109238	0.00304831	0.0125838	0.00834438	0.0126649	0.013319	0.109017	0.0251161	0.0161683	0.0184863	0.012516	0.0135377	0.0625934	0.0107355	0.0172993	0.0173197	0.00572836	0.0309998	0.0101807	0.0730145	0.0297008	0.0221057	0.0197468	0.0082848	0.00550962	0.000738371	0.00551219	0.00439559	0.0193897	0.00609716
1003	DGTS(27:0/18:4)	0.500687			691.208	886.749	POS	0.00268223	0.0933045	0.00733658	0.109184	0.0282814	0.0554363	0.106183	0.0167712	0.0209801	0.0135436	0.0107806	0.127274	0.0122002	0.0531476	0.0450422	0.0798391	0.0344858	0.0440964	0.0970459	0.0827124	0.0520163	0.327883	0.156865	0.226159	0.0967335	0.0717047	0.228528	0.00893307	0.116653	0.0281895	0.010863	0.101824	0.381894	0.130466	0.0470163	0.0409263	0.0541634	0.030096	0.0712672	0.0509467	0.114795	0.0412042
1005	DGTS(27:0/18:2)	0.500687			676.209	890.78	POS	0.0461639	0.029969	0.0128445	0.0449514	0.0163893	0.0623363	0.0234411	6.76696e-06	0.0274794	0.00574134	0.0162729	0.0180918	0.0549695	0.0120901	0.0671663	0.00449521	0.0493702	0.0614383	0.198577	0.0549786	0.0403386	0.0262213	0.0254333	0.0180902	0.134813	0.0763169	0.0366041	0.0709316	0.00849739	0.202078	0.0412752	0.182342	0.0943315	0.0792329	0.138984	0.0132614	0.00959353	0.0128124	0.00385982	0.0110284	0.0624056	0.0151462
1006	DGTS(27:0/18:5)	0.500687			673.643	884.732	POS	0.00144379	0.0427731	0.00740163	0.0468291	0.0196195	0.0206329	0.0214317	0.0111666	0.00979012	0.00490734	0.00688205	0.0508648	0.00788077	0.0219321	0.0214433	0.00967675	0.0132709	0.0194885	0.0426349	0.0368778	0.0208474	0.0861051	0.0484435	0.0625629	0.0278468	0.0272001	0.0716844	0.00803403	0.0306152	0.00607998	0.00791122	0.0403551	0.127815	0.0452342	0.0270095	0.0328674	0.0132532	0.0150293	0.0234032	0.0220016	0.0380764	0.0153163
1010	DGTS(12:0/26:1)	0.500687			591.515	794.686	POS	0.0290548	0.0505361	0.0176786	0.0290373	0.0486732	0.0213166	0.0256319	0.0355454	0.0286931	0.0202456	0.0283854	0.0201391	0.0264076	0.011865	0.0318613	0.0154695	0.0325607	0.0357589	0.0502089	0.0406003	0.0299835	0.048475	0.0396745	0.0440397	0.0206883	0.0217052	0.0551961	0.0222531	0.0258869	0.0257038	0.0106997	0.0415407	0.063495	0.0444854	0.0265225	0.0204772	0.0253634	0.0165685	0.0246789	0.0295603	0.0319481	0.0205467
1012	DGTS(16:3/26:4)	0.500687			578.322	838.684	POS	0.0544543	0.15067	0.056757	0.0672361	0.0966705	0.0629157	0.127292	0.0894466	0.138216	0.0379575	0.0722216	0.12371	0.0454643	0.0718677	0.143362	0.0579259	0.0534982	0.0470303	0.173515	0.168757	0.0919484	0.118798	0.282207	0.178331	0.108164	0.142152	0.591948	0.0349061	0.130829	0.113283	0.0851681	0.261607	0.363693	0.158956	0.25724	0.198506	0.053548	0.0805832	0.0701168	0.216347	0.181389	0.0960994
1013	DGTS(16:2/22:6)	0.500687			544.699	780.591	POS	0.030451	0.0524871	0.0184529	0.0431208	0.112321	0.0136356	0.0179729	0.0746533	0.0243953	0.0213235	0.0382386	0.0597194	0.0194148	0.0165899	0.0296726	0.0267595	0.0510142	0.0309934	0.0800993	0.0385831	0.0399949	0.0215509	0.0624067	0.128353	0.0228225	0.0409017	0.0968268	0.0312943	0.0416069	0.0897828	0.0241772	0.0820871	0.188208	0.0390414	0.0597017	0.0535852	0.0166011	0.0401419	0.0544323	0.0716158	0.061323	0.0151723
1014	DGTS(15:1/22:6)	0.500687			511.005	768.587	POS	0.234993	0.387164	0.173291	0.235921	0.271083	0.140507	0.293342	0.224579	0.230004	0.140524	0.18866	0.204476	0.225079	0.142531	0.26983	0.132948	0.186357	0.241743	0.390963	0.352418	0.233321	0.361236	0.301683	0.456143	0.194863	0.210022	0.313382	0.209856	0.22731	0.24527	0.157474	0.280486	0.309025	0.290043	0.275266	0.213456	0.213458	0.182066	0.204821	0.199964	0.255043	0.213155
1015	DGTS(12:0/22:5)	0.500687			509.953	730.566	POS	0.0894179	0.0957684	0.0479387	0.098213	0.123107	0.0467753	0.0592601	0.092098	0.115679	0.0509483	0.0457698	0.0837214	0.051566	0.0256189	0.0865179	0.0522634	0.0666086	0.105239	0.215277	0.0902916	0.082104	0.0525115	0.0752778	0.100633	0.134791	0.0621704	0.0605371	0.0806798	0.0421747	0.137134	0.0349482	0.139444	0.126121	0.0918958	0.121466	0.114808	0.0295767	0.0390114	0.0588004	0.0899518	0.083786	0.0460183
1016	DGTS(12:0/22:6)	0.500687			509.944	728.558	POS	0.663024	0.815195	0.371651	0.922552	1.07074	0.35823	0.398761	0.747587	0.970278	0.409192	0.332644	0.658629	0.425934	0.206194	0.678304	0.395143	0.532306	0.734192	1.86432	0.808881	0.668188	0.440906	0.624189	0.868465	0.886254	0.539758	0.496226	0.609198	0.353327	1.10077	0.327135	1.12944	1.09219	0.822426	1.0316	0.909761	0.251356	0.282925	0.449416	0.660515	0.677677	0.336837
1017	DGTS(13:0/22:6)	0.500687			507.724	742.573	POS	0.127455	0.175496	0.0863246	0.114856	0.141045	0.0906622	0.177687	0.126014	0.122479	0.0589171	0.0882253	0.0925848	0.119999	0.0728787	0.132136	0.0524092	0.0811991	0.113009	0.184682	0.134522	0.114629	0.182277	0.173952	0.190538	0.105562	0.123647	0.205693	0.14316	0.133592	0.144663	0.0911075	0.16781	0.191694	0.156473	0.172642	0.127933	0.133118	0.0810281	0.102765	0.114017	0.144299	0.123489
1018	DGTS(16:3/18:5)	0.500687			454.611	724.528	POS	1.08476	1.73481	0.724024	1.96164	3.77127	0.722381	0.826441	1.989	1.38682	1.1214	1.1757	2.05541	0.596795	0.663392	1.4278	1.08933	1.46652	1.58019	2.96132	1.51507	1.4927	1.0949	2.13865	2.41082	1.51401	1.44621	1.78286	1.16566	1.30361	2.83329	1.0555	2.3556	3.52253	1.77704	3.2089	2.78192	0.490928	0.976206	1.16363	2.00354	1.84346	0.785554
1019	DGTS(16:4/18:5)	0.500687			418.772	722.512	POS	0.00999626	0.0881756	0.0182655	0.0976276	0.0812465	0.0191219	0.00182328	0.101127	0.0403512	0.0548408	0.0885908	0.0201614	0.00784655	0.0078819	0.0167003	0.19912	0.0390349	0.0392789	0.0230405	0.0154208	0.0484826	0.00335496	0.0134306	0.005147	0.0400165	0.0195906	0.0250281	0.0298019	0.018633	0.0981899	0.0382037	0.122318	0.0307999	0.0217373	0.0590079	0.0537214	0.000924045	0.0309101	0.0350754	0.0624319	0.0372801	0.0422446
1020	DGTS(2:0/19:0)	0.500687			316.971	558.438	POS	3.34102	3.76328	2.79171	3.78435	4.58097	2.83879	3.64584	3.28856	2.91872	2.65431	2.79789	3.62159	3.00803	3.18758	3.87233	2.47794	2.97924	4.1831	5.51875	4.20421	3.47291	3.91306	5.33373	5.06149	3.89248	4.40447	5.01759	3.68709	3.89942	4.27291	3.19264	4.35709	5.74065	3.47477	4.72186	3.7734	2.69922	2.98986	3.55094	3.50482	4.07829	3.02873
1021	DGTS(3:0/20:3)	0.500687			316.348	580.419	POS	0.280369	0.272449	0.28897	0.274089	0.306774	0.270035	0.300955	0.303023	0.266976	0.271688	0.251014	0.257459	0.282029	0.275293	0.19748	0.395184	0.261559	0.258555	0.191488	0.273159	0.273927	0.349227	0.203638	0.219172	0.295421	0.246927	0.321856	0.206702	0.267642	0.183408	0.313288	0.24124	0.261383	0.224506	0.198481	0.182137	0.197953	0.219745	0.216025	0.260412	0.242587	0.273965
1023	DGTS(2:0/23:0)	0.500687			97.4209	614.484	POS	0.0548941	0.0652509	0.0438722	0.0617473	0.0725673	0.0436325	0.0576196	0.0514978	0.0501971	0.0424976	0.0493028	0.0589118	0.0464041	0.0532417	0.0569156	0.0361155	0.0497209	0.0578951	0.0805808	0.0656693	0.0549267	0.0676068	0.0783804	0.085424	0.0588056	0.0630735	0.0779589	0.0577795	0.0602784	0.0647137	0.0496544	0.0636328	0.0809016	0.0557344	0.0698967	0.0517229	0.0441412	0.0458016	0.049587	0.0668143	0.062732	0.0465072
1025	DGTS(2:0/15:0)	0.500687			80.6907	502.374	POS	0.0116895	0.0128445	0.00721555	0.0106149	0.0112475	0.00813849	0.00959061	0.00745022	0.00837149	0.00768114	0.00678833	0.00937607	0.00773749	0.0098104	0.0097389	0.00652945	0.00759571	0.0108322	0.0106172	0.0112462	0.0092558	0.0121828	0.010519	0.0139409	0.00799214	0.00965231	0.0131481	0.00890673	0.00998858	0.0122349	0.00817421	0.00986799	0.0122349	0.00990505	0.010621	0.00909771	0.0304727	0.0138999	0.0131319	0.00793283	0.0117844	0.00813728
1026	DGTS(24:4/18:5)	0.500687			78.597	834.596	POS	0.00337421	0.00268115	0.0017473	0.00138386	0.00693496	0.00277002	0.00540412	0.00366621	0.000609194	0.000435309	0.000294966	0.00128936	0.00110445	0.000590349	0.000551362	0.00069101	0.000963388	0.000653581	0.00193979	0.000458144	0.00187714	0.00237374	0.00438439	0.00127232	0.0045002	0.00450513	0.00723175	0.00497953	0.00119453	0.000716119	0.000572979	0.00232216	0.0076345	0.00352328	0.00757428	0.00522986	0.000575422	0.000852085	0.000726822	0.00116895	0.00322832	0.00280692
1027	DGTS(3:0/24:4)	0.500687			76.5136	634.453	POS	0.00821703	0.0119151	0.00432112	0.0075952	0.00721643	0.00628801	0.00518829	0.00682012	0.00541643	0.00550894	0.00475319	0.00577627	0.00567676	0.00744812	0.00475511	0.00314151	0.00433791	0.00836948	0.00553208	0.00634807	0.00623126	0.0127845	0.0057633	0.00879005	0.00649877	0.00510763	0.00928479	0.00717776	0.00555562	0.00996109	0.00611497	0.00672155	0.0083638	0.00746206	0.00697305	0.00560817	0.0537262	0.024593	0.0215097	0.00451063	0.0113951	0.00399781
1028	DGTS(7:0/22:5)	0.500687			75.5106	660.485	POS	0.00592787	0.0070552	0.0028092	0.00541763	0.0109637	0.00627541	0.00958472	0.00771393	0.00382286	0.00358579	0.0033356	0.00850101	0.00722905	0.00312336	0.00660356	0.0025684	0.00587169	0.00614302	0.00884201	0.00593765	0.00606558	0.00564049	0.0126539	0.013603	0.00874919	0.0122632	0.00993827	0.0107559	0.0107081	0.00728761	0.00298626	0.0105976	0.0155266	0.00928175	0.0138097	0.0117699	0.00394666	0.00398164	0.00502678	0.0117575	0.00948863	0.00568023
1029	DGTS(9:0/22:5)	0.500687			66.4381	688.52	POS	0.0807196	0.10112	0.0400686	0.081537	0.13849	0.0678791	0.112057	0.0997635	0.0782586	0.0684233	0.0542832	0.130955	0.105223	0.0748275	0.0972329	0.0648508	0.0904415	0.0834046	0.147963	0.108311	0.0912904	0.100566	0.145533	0.258355	0.121134	0.134501	0.141507	0.13511	0.157799	0.113267	0.0560796	0.150149	0.203531	0.119309	0.189515	0.142711	0.0722308	0.0753614	0.084279	0.176224	0.13564	0.059583
1030	DGTS(8:0/22:5)	0.500687			61.0226	674.505	POS	0.116	0.149554	0.0594241	0.114469	0.204068	0.100523	0.165435	0.152796	0.11359	0.0958812	0.0783721	0.206175	0.175668	0.107237	0.151264	0.0955728	0.143695	0.127316	0.229079	0.162884	0.13745	0.136748	0.205277	0.361023	0.16789	0.196268	0.207237	0.193421	0.239707	0.170987	0.0872628	0.248793	0.269224	0.177957	0.276334	0.200888	0.109233	0.103739	0.14519	0.271802	0.198367	0.100292
1031	DGTS(6:0/22:5)	0.500687			54.1581	646.473	POS	0.0507748	0.0672459	0.0217802	0.0549676	0.0818174	0.0422181	0.0677903	0.0561564	0.0466719	0.0367667	0.0352297	0.0883379	0.0734483	0.0434373	0.0577507	0.0413423	0.057312	0.0572475	0.10123	0.0688968	0.0575211	0.062825	0.0870709	0.146147	0.066967	0.0859755	0.0726615	0.0797455	0.129847	0.0722107	0.0362661	0.0953268	0.119589	0.0784392	0.152691	0.0881841	0.0476659	0.043122	0.056675	0.119459	0.0863615	0.0396533
1036					160.847	496.339	POS	0.0100825	0.0185714	0.00593408	0.0319118	0.0193233	0.0123036	0.0119196	0.0220043	0.0120469	0.00393704	0.0186642	0.0264092	0.0206248	0.00961559	0.022338	0.00714651	0.0117588	0.012722	0.0757621	0.0615039	0.020729	0.0282013	0.0448467	0.0352933	0.0153565	0.0169533	0.0285079	0.0293511	0.0153395	0.0297221	0.0277591	0.0269204	0.0944759	0.0551897	0.0431338	0.0288438	0.0201005	0.0224161	0.0506678	0.0485704	0.0348236	0.00985385
1038					119.763	524.372	POS	1.70488	2.6217	1.05772	4.08047	2.83338	1.3861	1.44158	3.11841	1.68669	0.624428	3.06694	3.68079	3.00364	1.27282	2.19344	1.26168	1.90761	2.0333	11.9578	10.7715	3.08524	4.09381	4.68049	3.71813	2.70359	2.55992	4.0057	3.87752	2.08458	3.41333	4.91338	4.73456	16.2255	8.28717	6.19172	4.00607	3.41898	2.68499	7.41637	10.0968	5.21645	0.912849
1040					97.4098	548.371	POS	0.0337901	0.0507194	0.0159309	0.0642441	0.0481931	0.0209573	0.0144631	0.0361665	0.0203325	0.0109328	0.0374056	0.0432605	0.0267667	0.0123845	0.0267325	0.0175972	0.0289285	0.0251226	0.0954726	0.105141	0.0367271	0.0565576	0.0670275	0.0433652	0.0365581	0.0305568	0.0440443	0.054408	0.0247012	0.0846021	0.0762701	0.0665428	0.191507	0.0831935	0.0907719	0.046807	0.0588276	0.0324466	0.0824714	0.116071	0.0677226	0.0149978
1044					75.1795	520.34	POS	3.41984	3.21153	1.06216	2.17227	2.16389	1.66858	0.613385	2.46325	2.088	0.817849	1.54467	1.21178	2.54578	0.908697	2.22891	1.06543	2.38945	1.48741	4.22869	3.87246	2.0582	2.93323	3.76386	2.75092	3.69674	2.31179	1.66122	5.60266	1.21623	7.58815	3.50907	5.10557	5.00684	3.09581	6.37941	2.85996	1.82121	2.04374	4.04288	5.09948	3.70993	0.75762
1054					100.624	510.355	POS	0.0833471	0.120237	0.0455226	0.126785	0.1415	0.0840828	0.0391208	0.180795	0.0586621	0.0328708	0.156215	0.155834	0.211618	0.0310705	0.0652734	0.0699075	0.0690528	0.143682	0.421995	0.273102	0.125534	0.155511	0.132486	0.139926	0.0739966	0.0811538	0.119837	0.0881952	0.0982044	0.0894671	0.165165	0.22695	0.584399	0.333068	0.204951	0.140827	0.116934	0.124989	0.180428	0.354723	0.179537	0.0350979
11907					80.5535	504.308	POS	0.0118483	0.0177313	0.00406209	0.0162122	0.0177261	0.0065861	0.00359493	0.0154003	0.00484666	0.00258934	0.00969535	0.012949	0.019312	0.00708168	0.0119886	0.0060248	0.00760547	0.0120009	0.0430567	0.027273	0.0128792	0.0186069	0.03839	0.0252736	0.0233028	0.0153886	0.0122857	0.0343494	0.00791711	0.0436261	0.0342083	0.0275371	0.0556447	0.0167231	0.0741825	0.0361736	0.00904726	0.0158005	0.0345706	0.0438606	0.0298362	0.00768031
11908					80.3615	528.309	POS	0.0172314	0.0175179	0.0123094	0.00639492	0.0183387	0.0150791	0.0187735	0.00712049	0.0149461	0.014094	0.015667	0.0127066	0.0211593	0.00489198	0.0202148	0.00426263	0.0142432	0.0139532	0.0426241	0.0234976	0.0157513	0.0344989	0.059087	0.0215204	0.0279858	0.0229744	0.0365914	0.0226475	0.0157776	0.0457333	0.0173693	0.0136451	0.0667259	0.0193795	0.0502106	0.0688613	0.00381063	0.0146397	0.0405198	0.0401947	0.0327459	0.0151943
11909					464.574	794.605	POS	3.95629	7.91581	3.156	4.38026	6.72408	2.6967	5.09239	5.48822	4.09113	3.09376	4.29326	5.16719	3.92319	3.14289	5.00822	3.60545	4.16299	5.47065	5.92955	6.90602	4.7102	5.79087	7.2423	9.03669	3.28092	4.22163	6.95454	4.3488	4.67622	5.06002	3.10277	6.28368	7.17735	4.66842	5.50074	5.73391	2.9638	3.35663	4.1048	5.92234	5.23297	4.06042
11910					485.642	796.618	POS	0.218347	0.54731	0.225394	0.280323	0.447229	0.193852	0.33539	0.306448	0.250213	0.173333	0.256282	0.260452	0.242549	0.134845	0.255245	0.25857	0.252111	0.36582	0.303219	0.456108	0.288152	0.465323	0.415426	0.52043	0.216678	0.235821	0.429595	0.3075	0.258331	0.370977	0.2768	0.350874	0.526205	0.316581	0.39783	0.413516	0.191265	0.180143	0.269266	0.436208	0.346251	0.339455
11911					512.663	796.622	POS	1.89376	3.5613	1.01466	1.74089	4.0663	1.26975	2.39385	3.97456	1.57932	0.988346	1.77904	2.26352	1.95278	0.847716	3.39223	0.833674	2.23485	2.64251	3.57824	3.10802	2.25577	2.61436	3.45075	4.77429	2.12876	3.12254	3.26579	2.31648	2.02842	2.24169	1.07333	5.21192	4.47239	2.67568	2.43711	2.6392	1.85109	1.19073	2.29265	2.69644	2.7623	2.85578
11912					450.367	820.613	POS	0.124105	0.215669	0.103546	0.0750228	0.164282	0.0786288	0.114885	0.204437	0.139584	0.0763981	0.145558	0.119927	0.0724339	0.0663344	0.125977	0.140551	0.124108	0.0973845	0.162879	0.132056	0.124188	0.120507	0.138521	0.226026	0.0893319	0.109914	0.195805	0.0758129	0.177118	0.186028	0.102006	0.214232	0.122899	0.0960291	0.0907243	0.186408	0.0681558	0.132529	0.090789	0.13045	0.134384	0.0621503
11913					508.404	872.651	POS	0.0926914	0.158815	0.0423515	0.0397388	0.108435	0.0323165	0.0781621	0.105839	0.0775121	0.0333014	0.0887127	0.0607289	0.0314537	0.0233804	0.0483403	0.0208092	0.0495198	0.12408	0.090725	0.0462039	0.0676558	0.0881428	0.219694	0.171555	0.0383448	0.0994394	0.146987	0.0649174	0.116209	0.0736443	0.0458144	0.144864	0.200775	0.0702129	0.0644521	0.128585	0.0354369	0.0811189	0.0496987	0.0866067	0.101395	0.0684911
11914					499.362	796.621	POS	0.533164	1.05364	0.398598	0.929672	1.46861	0.389929	0.924329	0.906701	0.531437	0.337741	0.516769	0.850161	0.658398	0.392511	0.910126	0.178733	0.563344	0.941268	1.18587	1.0528	0.73619	1.16243	1.38631	1.90546	0.652046	0.85063	1.3586	0.747957	0.665655	0.689067	0.39739	1.16007	1.58943	1.17168	0.828014	0.935784	0.550077	0.453516	0.729607	0.86632	0.952633	0.706011
11915					513.633	822.635	POS	0.495379	1.86321	0.322517	0.726412	1.3096	0.563113	0.933469	0.663675	0.408511	0.209854	0.508497	0.438157	0.846359	0.25763	0.524037	0.214415	0.742211	1.20561	0.789561	0.620282	0.682124	0.542524	1.24939	1.27598	0.694552	0.733339	1.60188	1.0046	0.490954	0.506764	0.252634	0.798946	1.43865	0.637022	0.616162	0.955113	0.240196	0.582999	0.78654	1.03132	0.812609	0.833101
11916					414.65	716.559	POS	0.00708971	0.190331	0.0127575	0.00516144	0.0100199	0.0158224	0.00744149	0.194663	0.00805318	0.109599	0.0462413	0.0146097	0.0305058	0.00553421	0.0323381	0.114328	0.0121498	0.0602945	0.010439	0.0124982	0.0449938	0.0120645	0.0326818	0.0141817	0.074987	0.0307827	0.00501911	0.00684149	0.0245787	0.0329684	0.0460825	0.133767	0.0632996	0.0593035	0.0498931	0.0817251	0.00392655	0.00613163	0.0218365	0.0277549	0.0383066	0.0376266
11917					464.602	796.612	POS	0.519034	1.05877	0.407869	0.579599	0.880334	0.343334	0.661377	0.693125	0.529654	0.392265	0.547904	0.658665	0.519338	0.414436	0.636237	0.482897	0.539652	0.724999	0.792265	0.90631	0.614403	0.788965	0.924308	1.19506	0.440417	0.544984	0.86607	0.547835	0.611645	0.670636	0.411727	0.770314	0.914461	0.620277	0.720647	0.77086	0.382849	0.434887	0.513733	0.715386	0.676056	0.52265
11918					502.514	780.584	POS	0.00673124	0.0406206	0.0190898	0.00478907	0.0572055	0.0149828	0.0280006	0.0185659	0.00692847	0.0270442	0.00502439	0.0232599	0.00599726	0.0190019	0.0241733	0.0101135	0.00927105	0.0260001	0.0493939	0.0330875	0.0214641	0.0275381	0.0324589	0.040446	0.0335616	0.0232147	0.0224792	0.0113479	0.0260047	0.03359	0.00572796	0.024409	0.0170096	0.0354267	0.0235479	0.0290967	0.0281018	0.015533	0.0140727	0.0141079	0.0240881	0.00493712
11919					502.478	794.605	POS	0.618378	1.05243	0.497653	1.06716	1.91481	0.414923	0.651524	1.30539	0.686853	0.467692	0.565976	1.02929	0.603026	0.300047	0.77284	0.363825	0.52242	1.12892	1.30533	1.0175	0.8143	0.996068	1.53127	2.19803	0.608566	0.795078	1.5202	0.631974	0.873079	1.05327	0.36374	1.99808	1.41214	1.07614	0.736684	0.975631	0.289081	0.753976	0.779541	0.93819	1.02793	0.55715
11921					536.66	798.636	POS	0.158383	0.412243	0.09495	0.212585	0.332605	0.10845	0.380693	0.178116	0.174697	0.0652893	0.132333	0.138064	0.159474	0.0499401	0.189322	0.0655818	0.125519	0.34538	0.353219	0.468264	0.207256	0.267214	0.433607	0.777215	0.155332	0.173548	0.304749	0.21722	0.170733	0.362419	0.207275	0.389223	0.555588	0.31013	0.528987	0.371641	0.179837	0.0940478	0.204442	0.290982	0.315484	0.195425
11922					512.708	798.627	POS	0.235297	0.493798	0.14304	0.230982	0.515119	0.148074	0.307517	0.339154	0.20731	0.12871	0.240119	0.287404	0.238844	0.110395	0.270651	0.0981643	0.195461	0.344461	0.473918	0.417063	0.271274	0.349663	0.431068	0.631776	0.169207	0.242604	0.418502	0.302646	0.270452	0.290903	0.14914	0.441881	0.590426	0.36421	0.344557	0.345452	0.14389	0.148583	0.291688	0.346538	0.330168	0.218548
11923					482.253	820.62	POS	0.143063	0.235884	0.118644	0.165714	0.323817	0.119839	0.180001	0.257575	0.140606	0.116156	0.157891	0.200132	0.141109	0.124968	0.156813	0.13876	0.107628	0.235705	0.152105	0.214863	0.171564	0.207705	0.234106	0.263381	0.116894	0.15738	0.250806	0.142468	0.156893	0.200388	0.123166	0.193503	0.273197	0.134302	0.147889	0.184032	0.0877057	0.132175	0.127701	0.194502	0.175168	0.125568
11924					468.317	820.62	POS	0.376905	0.687028	0.229519	0.298511	0.725193	0.215704	0.35438	0.428225	0.376435	0.158461	0.576101	0.304229	0.230058	0.202142	0.260562	0.367817	0.26971	0.378892	0.320467	0.315079	0.353771	0.455859	0.453379	0.584789	0.219288	0.270556	0.426758	0.396463	0.394262	0.233666	0.255389	0.567015	0.385692	0.309014	0.331127	0.314399	0.238728	0.234326	0.387142	0.26326	0.353743	0.304822
11925					449.745	766.573	POS	3.57061	4.74228	2.95642	6.01389	8.59316	2.0908	4.50085	5.05456	4.00668	2.61479	3.0109	4.66175	2.82782	2.2994	4.43403	2.97377	3.31779	6.24571	5.86731	4.71034	4.22464	6.66005	7.17163	9.37356	3.46586	4.55903	9.49942	3.52339	4.8009	5.18252	2.13855	6.87027	7.28103	4.86533	4.19538	6.08218	2.36728	4.21623	3.91948	4.4086	5.29372	2.65884
11926					534.645	824.652	POS	0.163457	0.426452	0.0884713	0.105984	0.192593	0.0773428	0.189617	0.126603	0.178851	0.0498371	0.101979	0.107572	0.101644	0.0490665	0.167377	0.0438313	0.124414	0.131951	0.398742	0.146178	0.148598	0.253911	0.286936	0.421752	0.113197	0.11515	0.280426	0.135262	0.150493	0.185099	0.0944454	0.249442	0.365236	0.264342	0.245855	0.152512	0.103036	0.0678351	0.184121	0.229593	0.205192	0.119907
11927					514.218	824.643	POS	0.0684232	0.147009	0.040958	0.0483409	0.0978626	0.0298397	0.0635845	0.0886405	0.0526978	0.030408	0.0678876	0.0591324	0.0644521	0.0343895	0.069172	0.0259594	0.0584216	0.0956004	0.100444	0.0846612	0.0663942	0.0775427	0.0892162	0.167707	0.0380263	0.0501481	0.128139	0.0770854	0.0649509	0.0619059	0.0368101	0.105917	0.1198	0.0840005	0.0827982	0.0740482	0.0313088	0.0351571	0.0640329	0.0740272	0.0769801	0.0704065
11929					450.757	818.605	POS	0.823426	1.37914	0.698998	0.5621	1.11241	0.533448	0.825431	1.23822	0.890835	0.533919	1.02841	0.831045	0.558465	0.462415	0.813232	0.970842	0.912284	0.767669	1.04081	0.989653	0.848637	0.738396	1.09496	1.38783	0.539506	0.777503	1.37387	0.503768	1.13856	1.17925	0.698432	1.49045	0.920091	0.669561	0.713338	1.2653	0.480843	0.905044	0.62455	0.828462	0.91209	0.515949
11930					558.496	824.652	POS	0.388633	0.667584	0.205937	0.424664	0.924994	0.198912	0.475423	0.416783	0.29544	0.150736	0.349337	0.472447	0.34571	0.151576	0.40496	0.115389	0.298191	0.454307	0.552553	0.460726	0.387715	0.829509	0.565811	1.59873	0.230328	0.410242	0.586733	0.449823	0.339824	0.382538	0.190471	0.536487	0.732367	0.463326	0.38197	0.375783	0.182268	0.195084	0.44547	0.375486	0.488013	0.314636
11931					414.589	790.575	POS	0.0565929	0.210393	0.0471398	0.112158	0.160158	0.0328617	0.0669553	0.114821	0.0655791	0.0602708	0.107141	0.0894596	0.02319	0.0273184	0.0666895	0.112685	0.0534306	0.0845632	0.124303	0.0663104	0.084101	0.127094	0.175558	0.169227	0.0530362	0.0610104	0.148665	0.0523484	0.116084	0.124782	0.056811	0.168195	0.138206	0.0853859	0.0891639	0.155777	0.035198	0.0609986	0.0737736	0.110554	0.105361	0.0554235
11932					589.862	774.658	POS	0.00783349	0.00803826	0.00742369	0.00738202	0.0149499	0.00631406	0.00640291	0.0140505	0.0144194	0.00452118	0.00796134	0.00652095	0.00411247	0.00528014	0.00835152	0.00607283	0.00648114	0.0118534	0.0183257	0.00864847	0.00874717	0.0101309	0.0202516	0.0106179	0.00628963	0.0145145	0.0232341	0.00698615	0.00694366	0.00823628	0.0035457	0.0148596	0.0167515	0.0116502	0.00533748	0.00583807	0.00803646	0.00651185	0.0147507	0.00685435	0.0105969	0.00709778
11933					588.543	878.697	POS	0.0556959	0.150362	0.0275662	0.0330776	0.070718	0.0201796	0.0569938	0.0536136	0.04687	0.0121856	0.0390499	0.02749	0.0289649	0.0141132	0.0457495	0.00827505	0.0315101	0.0508119	0.0685105	0.0483388	0.0445038	0.0711136	0.0825632	0.133836	0.0330986	0.0319671	0.0885595	0.0570984	0.056255	0.0465929	0.027661	0.0747775	0.104577	0.0627836	0.0689492	0.0468087	0.0297507	0.0223785	0.0409815	0.0706514	0.0605476	0.0435385
11934					434.602	790.574	POS	0.230635	0.284657	0.214605	0.353243	0.596698	0.168183	0.238051	0.502067	0.28791	0.190693	0.371886	0.319659	0.15458	0.154886	0.243774	0.655485	0.234508	0.408292	0.293734	0.254306	0.307893	0.281693	0.53792	0.498232	0.194574	0.330226	0.626156	0.207816	0.376136	0.483532	0.267826	0.578668	0.490394	0.226349	0.247413	0.528096	0.0965982	0.475898	0.278885	0.483304	0.379459	0.164581
11935					558.4	774.636	POS	0.149776	0.330582	0.111328	0.111612	0.15493	0.0911167	0.189885	0.144909	0.162332	0.079187	0.127987	0.11873	0.188297	0.0569636	0.180837	0.0472025	0.112006	0.158818	0.288576	0.26443	0.153475	0.197074	0.130074	0.317008	0.110549	0.0929846	0.192261	0.123882	0.102284	0.171845	0.0643685	0.233681	0.209913	0.195086	0.138861	0.145605	0.0885584	0.0787843	0.134406	0.133259	0.150552	0.120103
11936					531.878	822.636	POS	0.16191	0.266745	0.10178	0.182491	0.33543	0.136108	0.22776	0.21983	0.160102	0.0740823	0.144954	0.169798	0.157952	0.0929196	0.217417	0.112021	0.129422	0.230961	0.268037	0.248121	0.181892	0.293755	0.281907	0.445005	0.162863	0.197328	0.333086	0.188922	0.169179	0.191505	0.0623286	0.261711	0.463838	0.237479	0.199678	0.190459	0.111062	0.124127	0.156159	0.205131	0.225027	0.138795
11937					501.98	744.591	POS	0.819801	1.43202	0.62264	0.82662	1.22651	0.458498	1.05391	0.943722	0.889514	0.42306	0.541619	0.676329	0.705696	0.368045	1.0596	0.423776	0.695346	1.02943	1.65112	1.01413	0.84307	1.44577	1.31572	2.74782	0.801252	0.936749	2.38177	0.815114	1.07398	1.06755	0.407596	1.66916	1.64268	1.34117	0.848339	0.984477	0.579452	0.849334	0.858656	0.808701	1.18817	0.608438
11938					558.399	826.657	POS	0.0475348	0.0945597	0.0207384	0.0313672	0.0715538	0.0228345	0.0498526	0.0567032	0.0362893	0.0171153	0.0441036	0.038773	0.0430781	0.0177533	0.0482916	0.00919636	0.0335599	0.0520497	0.0741475	0.065451	0.0437476	0.0558022	0.0662045	0.119143	0.0201864	0.0288049	0.0609382	0.0578763	0.0439319	0.04327	0.0236561	0.0613923	0.0940483	0.0651248	0.0520339	0.045351	0.0223566	0.0232962	0.0534287	0.0466696	0.0517639	0.0418327
11939					554.057	900.685	POS	0.115957	0.212385	0.0581079	0.0508439	0.141636	0.0442218	0.113238	0.144472	0.0946559	0.0243421	0.101061	0.0753295	0.039922	0.0291744	0.0677476	0.0374676	0.0645401	0.083735	0.119878	0.0496415	0.0834178	0.110112	0.176745	0.208886	0.0650143	0.0730727	0.179485	0.0805814	0.159513	0.106543	0.0794393	0.1773	0.146314	0.0941282	0.0850063	0.0982427	0.0550353	0.0702649	0.0648773	0.125941	0.1135	0.0511093
11940					538.76	900.685	POS	0.00794482	0.023339	0.00401479	0.006648	0.0259222	0.00249155	0.0112218	0.0153276	0.00579849	0.00189234	0.00957789	0.00911256	0.00635118	0.00476271	0.00599631	0.000448451	0.00535382	0.0135376	0.0156567	0.00705243	0.00912251	0.0120452	0.0345465	0.034018	0.00552483	0.00936205	0.0435755	0.0182722	0.0180712	0.0103552	0.00421582	0.0214362	0.0384285	0.0117681	0.0145832	0.0141717	0.00420791	0.00771144	0.00712009	0.0218548	0.0174352	0.00630611
11941					616.339	854.699	POS	0.167538	0.367945	0.123582	0.0647741	0.12712	0.0651618	0.198742	0.124679	0.134573	0.0333475	0.090448	0.0622898	0.117551	0.0375247	0.140492	0.0348337	0.0908164	0.0908916	0.211619	0.0893318	0.118663	0.108976	0.109093	0.294373	0.0683919	0.0572315	0.159579	0.101441	0.0930038	0.0994534	0.0576266	0.158302	0.181418	0.166037	0.109193	0.0994327	0.0642699	0.0433524	0.0856764	0.101341	0.113589	0.111275
11942					499.076	846.636	POS	0.102788	0.193934	0.0667694	0.0567347	0.134039	0.0508348	0.085652	0.141624	0.0948423	0.0345133	0.12094	0.116028	0.0750386	0.0509434	0.0833848	0.0480743	0.0821174	0.103786	0.11237	0.0889493	0.0921682	0.106425	0.116834	0.202863	0.0542515	0.0735348	0.187709	0.0918076	0.119894	0.105292	0.0650367	0.157598	0.129175	0.0819427	0.14027	0.103847	0.0609171	0.0752101	0.0751123	0.0957386	0.107551	0.121181
11943					513.642	770.605	POS	0.792624	0.996151	0.526351	0.8822	1.05049	0.434254	0.660085	0.774378	0.926931	0.38476	0.370545	0.576996	0.683036	0.205765	0.736504	0.387401	0.453872	1.04996	1.83814	0.808929	0.726969	0.986791	1.13599	1.90244	0.662217	0.693349	1.1661	0.553965	0.744756	0.921007	0.327873	2.02701	1.18342	1.02644	0.75749	0.877603	0.389123	0.493404	0.700202	0.688118	0.907226	0.407328
11944					444.571	792.59	POS	1.00482	1.42255	0.690686	0.802552	1.65757	0.784947	1.05139	1.71596	1.00869	0.737957	1.32484	0.970507	0.707326	0.542112	0.917825	1.65065	0.863846	0.858098	1.13631	1.1101	1.04794	0.889563	1.27312	1.34859	0.692633	1.00827	1.59638	0.723636	1.36053	1.50784	1.00992	1.75938	1.24071	0.817657	0.787804	1.65555	0.446676	0.96978	0.833247	1.07765	1.10521	0.55698
11945					384.569	766.56	POS	0.0074238	0.0208217	0.00832314	0.0146158	0.0164489	0.00963177	0.015532	0.00918809	0.00559641	0.00904823	0.0102829	0.0179682	0.0138755	0.0169915	0.0150394	0.00817711	0.00882129	0.0183274	0.0513671	0.0207842	0.0149132	0.0348966	0.0380797	0.0555267	0.0321364	0.0309259	0.0487033	0.00761572	0.0268627	0.0301061	0.00868984	0.0370058	0.041202	0.0181177	0.0303273	0.0230075	0.0102883	0.0117884	0.0103297	0.0135917	0.0268001	0.0203963
11946					540.955	774.658	POS	0.456149	0.591418	0.224953	0.366631	0.808958	0.296048	0.338633	0.566113	0.413505	0.186097	0.265676	0.350603	0.343481	0.143716	0.426068	0.373572	0.282833	0.58329	1.03656	0.446452	0.425038	0.48513	0.753538	0.675003	0.252219	0.477416	0.717357	0.343648	0.455479	0.35421	0.257547	0.945958	1.00732	0.635353	0.47661	0.380204	0.22448	0.307885	0.306333	0.424999	0.498984	0.22706
11947					601.85	878.7	POS	0.516411	1.07997	0.369708	0.305878	0.680875	0.166415	0.554271	0.615002	0.396146	0.118318	0.417991	0.332265	0.393309	0.217595	0.539862	0.133372	0.391723	0.563219	0.743299	0.450478	0.449305	0.44638	0.782426	1.37838	0.226072	0.308954	1.09202	0.486631	0.502689	0.438156	0.225373	0.768206	1.16132	0.592961	0.536606	0.586674	0.216581	0.224409	0.435686	0.513731	0.574908	0.478273
11948					543.771	850.667	POS	0.0617798	0.158125	0.0345612	0.0421596	0.0900285	0.0251303	0.0704309	0.0683141	0.0580801	0.016981	0.0441452	0.041961	0.0436925	0.0221217	0.0549747	0.0162964	0.0384697	0.0593868	0.0928439	0.074861	0.0557172	0.0753028	0.0899104	0.148195	0.0338429	0.0400136	0.124452	0.0656685	0.0620902	0.0576868	0.0298189	0.0945043	0.118329	0.0710259	0.0751187	0.0537569	0.0334049	0.0298247	0.0434052	0.0706241	0.0693144	0.048769
11949					520.451	850.661	POS	0.05134	0.110363	0.021702	0.0281441	0.0665405	0.0203353	0.0490082	0.0574002	0.0358866	0.0169494	0.0421974	0.0472251	0.028077	0.0166506	0.0392115	0.00444855	0.0244019	0.0533465	0.0555342	0.0316641	0.0400213	0.064314	0.0825731	0.111153	0.0248021	0.0328487	0.0729826	0.0579901	0.0575231	0.0303138	0.0216771	0.0627697	0.0647437	0.0487734	0.0511733	0.0368503	0.0274442	0.0229855	0.0326839	0.0607689	0.0507563	0.0377047
11950					495.269	872.652	POS	0.03041	0.0676451	0.013143	0.0244905	0.0582573	0.0121596	0.0346666	0.0512406	0.0203642	0.00995389	0.0324441	0.0424284	0.0204674	0.0206118	0.0250422	0.00951432	0.0178909	0.0425451	0.0490542	0.0277033	0.0305016	0.0369788	0.066186	0.0788205	0.0218296	0.0290471	0.0874228	0.0496468	0.0436636	0.0273025	0.0167436	0.0470535	0.0746767	0.0379452	0.0451652	0.0429171	0.0212945	0.0235786	0.0247165	0.045837	0.0432013	0.022678
11951					512.934	792.586	POS	0.10285	0.0973659	0.0669437	0.108444	0.0972064	0.0548844	0.068635	0.102268	0.100622	0.0474787	0.0507468	0.0724931	0.085785	0.0245488	0.0756878	0.0747392	0.0513332	0.114357	0.174987	0.0753267	0.0823351	0.118561	0.113541	0.14325	0.0743174	0.0737796	0.0819812	0.0676437	0.0924948	0.11919	0.0304962	0.145305	0.106658	0.108427	0.0870429	0.0864248	0.0400211	0.0656226	0.0742307	0.0736586	0.0896129	0.0538159
11952					521.93	772.622	POS	1.17091	2.29574	0.700681	0.716383	1.034	0.619357	1.04637	1.0723	1.31563	0.62667	0.555709	0.917383	1.13858	0.298601	1.26624	0.538055	0.717545	1.01744	1.67624	1.35987	1.00419	1.05664	1.07774	1.28346	1.07814	0.610712	1.0988	0.747563	0.657152	1.23681	0.614337	2.03886	1.18307	1.21784	0.974503	1.07077	0.623889	0.539922	0.863161	0.992788	0.998219	0.585569
11954					617.209	828.682	POS	0.0791831	0.0969088	0.0448602	0.0340788	0.0504118	0.0267412	0.0762055	0.0559696	0.0495531	0.0144113	0.0462031	0.0208366	0.031169	0.00725348	0.0474835	0.010749	0.0447519	0.0309591	0.0646176	0.0381235	0.0435235	0.0429121	0.0492127	0.145598	0.0291543	0.0277393	0.0464682	0.0530832	0.0427345	0.0337913	0.0243424	0.0739775	0.0792348	0.073356	0.0466012	0.0282099	0.0300504	0.014677	0.0504472	0.0461344	0.0493539	0.0263594
11955					382.962	790.574	POS	0.00571228	0.0446931	0.00649264	0.0143599	0.018666	0.00177461	0.00633623	0.0141311	0.00873378	0.0174626	0.0148103	0.00836858	6.35465e-06	0.00262984	0.0159998	0.0476269	0.00507964	0.00560522	0.0246305	0.010053	0.0136586	0.0139666	0.0301923	0.0280385	0.00386495	0.00452353	0.0340835	0.00135566	0.0154543	0.00712579	0.0045598	0.036933	0.0306419	0.0183184	0.0130381	0.0363082	0.00501205	0.00414521	0.00700757	0.0128869	0.0161819	0.00730027
11956					632.332	904.713	POS	0.0231996	0.0251325	0.0117797	0.0121315	0.0268984	0.00880625	0.0215147	0.0225199	0.0149669	0.00371163	0.0207518	0.0125747	0.0111476	0.00515039	0.0129388	0.00620308	0.0157846	0.016436	0.0333489	0.0112549	0.0158126	0.0152238	0.0240265	0.0327412	0.00962834	0.0132232	0.0247673	0.0153967	0.0227599	0.0177756	0.0124539	0.0294433	0.0371496	0.0190962	0.0121505	0.0203403	0.000548068	0.0125853	0.0149783	0.0158461	0.0184281	0.010493
11957					482.06	794.605	POS	0.364355	0.637517	0.287095	0.430804	0.867752	0.0464734	0.465157	0.711025	0.334597	0.327663	0.423727	0.0708913	0.391501	0.294464	0.59517	0.530377	0.279858	0.541753	0.443922	0.570381	0.430724	0.563329	0.137802	0.654126	0.280792	0.0736311	0.625107	0.392876	0.449353	0.100427	0.394251	0.537764	0.829646	0.368013	0.454314	0.537788	0.349006	0.340368	0.0646792	0.266899	0.390535	0.346845
11958					520.412	848.653	POS	0.365021	0.731944	0.166992	0.230343	0.475553	0.153013	0.342299	0.412129	0.281354	0.12262	0.306778	0.324271	0.19993	0.146971	0.281367	0.129487	0.189485	0.408241	0.375232	0.225636	0.293433	0.43816	0.61776	0.831882	0.20191	0.258464	0.571981	0.414627	0.416337	0.245554	0.16827	0.434599	0.499987	0.332096	0.344678	0.291428	0.203977	0.18113	0.260248	0.411767	0.374992	0.263451
11959					547.021	800.673	POS	0.857068	1.78072	0.68626	0.749934	1.61377	0.792963	0.995467	1.33696	1.05908	0.498811	0.655875	0.913451	0.822835	0.277254	1.09219	0.796732	0.703548	0.89201	2.57168	1.26027	1.01784	1.263	1.9709	2.70541	0.640897	1.33777	1.38658	0.920702	1.1805	0.948669	0.328373	2.12661	2.46082	1.08647	1.01526	0.648247	0.630897	0.583551	0.608637	1.08333	1.20666	0.672056
11960					592.439	876.684	POS	0.0918918	0.165118	0.0596733	0.0562013	0.14593	0.0361928	0.0970516	0.113296	0.082924	0.024337	0.0780416	0.061131	0.0514859	0.0356065	0.0768775	0.0338836	0.0617057	0.112778	0.114229	0.079425	0.078889	0.0980827	0.136678	0.19073	0.0487148	0.0595451	0.187002	0.0839511	0.101754	0.0823908	0.0417261	0.131424	0.210333	0.0886662	0.0835607	0.149904	0.039458	0.0889871	0.0710872	0.0967966	0.104779	0.0695168
11961					460.989	742.573	POS	4.92635	4.53215	2.95075	5.36793	4.8365	2.15071	4.10187	3.46701	5.08732	1.98488	2.11725	3.17352	2.97611	1.68486	4.44298	3.17168	2.75676	5.38264	9.1088	3.49213	3.88561	6.476	6.15732	9.14034	4.05887	4.31383	5.17267	3.89087	4.5884	5.34383	2.22314	7.36839	6.71078	5.74306	4.70226	4.97005	2.87859	3.57822	4.28897	3.49799	5.00545	2.13572
11963					614.529	876.68	POS	0.0613782	0.130859	0.0300689	0.0260777	0.0623615	0.0184698	0.0582167	0.0420951	0.046365	0.00948522	0.0301029	0.017201	0.0299057	0.00911671	0.046491	0.00829443	0.025648	0.0310773	0.067666	0.0319408	0.0391411	0.0415044	0.0442281	0.110989	0.0224413	0.0192837	0.0570944	0.0340893	0.0334597	0.0279013	0.015345	0.0518138	0.0668176	0.0473694	0.0460239	0.0319426	0.0250317	0.0147599	0.0305772	0.0349336	0.0397687	0.0358566
11964					513.534	780.595	POS	0.0512972	0.0751482	0.0315595	0.0428853	0.116543	0.0422835	0.0447031	0.0604184	0.0392457	0.0382358	0.0479513	0.056907	0.0485254	0.037015	0.0482732	0.0324326	0.0454347	0.0588692	0.0976949	0.0654416	0.0540432	0.0624106	0.0686366	0.0965326	0.0495535	0.0512988	0.0612314	0.0512784	0.0459962	0.0567864	0.0426971	0.0562621	0.091138	0.0593049	0.0510751	0.0632857	0.028479	0.0364975	0.0461688	0.0473317	0.0561034	0.039968
11965					594.837	828.704	POS	0.0273163	0.0607538	0.0238455	0.0318704	0.0609403	0.0288534	0.0410439	0.047877	0.0292359	0.0170915	0.0245688	0.0326249	0.0292926	0.0189145	0.0394821	0.0370275	0.0257137	0.0467502	0.0733088	0.0355178	0.0366014	0.0550832	0.0582405	0.0841985	0.0273773	0.0456998	0.0753875	0.0274287	0.0488457	0.0304526	0.0188913	0.067436	0.0875926	0.0519221	0.0343645	0.0322234	0.0261558	0.0283247	0.0199429	0.0398882	0.0452345	0.0197155
11966					570.843	800.649	POS	0.100532	0.220475	0.0493912	0.0479508	0.0583912	0.0345898	0.103318	0.0619185	0.085306	0.0228478	0.0553318	0.0361478	0.0651697	0.0141412	0.092114	0.0135398	0.047147	0.0494403	0.134963	0.0856168	0.0689165	0.114969	0.0545554	0.195805	0.0481576	0.036064	0.0804646	0.0554137	0.0505184	0.0583034	0.0302623	0.11636	0.105838	0.113262	0.0703593	0.0575025	0.0489796	0.0195646	0.0729969	0.0572368	0.0729797	0.047533
11967					452.39	716.559	POS	0.150847	0.19959	0.100486	0.12107	0.168194	0.0567754	0.16425	0.119544	0.135426	0.0693935	0.0738545	0.0848357	0.0980634	0.0636896	0.138195	0.0618432	0.0865836	0.171749	0.134337	0.106185	0.115246	0.188686	0.192021	0.314319	0.0437496	0.139313	0.306851	0.137366	0.129298	0.173125	0.0627131	0.157977	0.170538	0.14013	0.135894	0.121135	0.075695	0.113447	0.0804441	0.113322	0.147159	0.0834182
11969					460.468	770.596	POS	0.662743	1.17236	0.415063	0.927065	1.57366	0.466457	0.911407	1.02225	0.630267	0.492211	0.584302	0.938219	0.693123	0.446679	0.809142	0.622716	0.542461	0.95448	1.24075	1.08402	0.809468	1.00108	1.57922	1.47868	0.624748	0.887015	1.30672	0.810587	0.767725	1.09586	0.529332	1.08397	1.85745	0.953739	1.19122	1.19393	0.523776	0.550557	0.844721	1.07782	1.01885	0.666495
11970					520.568	814.676	POS	0.103269	0.338531	0.134058	0.14879	0.284216	0.110321	0.284662	0.18395	0.166467	0.0877624	0.10312	0.158786	0.103052	0.119291	0.209542	0.0848369	0.115464	0.140249	0.314459	0.229792	0.171031	0.330318	0.324288	0.536746	0.157575	0.23458	0.581945	0.14245	0.215426	0.132241	0.086721	0.284796	0.38034	0.244864	0.191747	0.130482	0.184144	0.134522	0.0978341	0.18717	0.240957	0.144204
11971					530.202	874.667	POS	0.0488964	0.141227	0.0258841	0.0489101	0.110807	0.0219226	0.0591651	0.0715132	0.0425056	0.0143023	0.0589137	0.0212028	0.027009	0.0216515	0.0402586	0.0178689	0.0324765	0.0559498	0.0749655	0.0485489	0.049199	0.0678647	0.135141	0.147812	0.0410587	0.0507395	0.151415	0.0863718	0.0921058	0.0538022	0.0325528	0.0958448	0.153789	0.0776495	0.0969637	0.0658658	0.0284432	0.0338551	0.0434391	0.0964321	0.0816393	0.0593795
11975					42.5279	520.333	POS	0.0413648	0.051989	0.0345451	0.046387	0.0549916	0.0354098	0.0535847	0.0381875	0.0398342	0.0326429	0.0337394	0.039935	0.0345691	0.038552	0.0438558	0.0301079	0.0368892	0.0425472	0.0576058	0.0476626	0.04172	0.0478996	0.0509905	0.0582269	0.0464915	0.0484274	0.251326	0.0347823	0.043381	0.0404429	0.0376673	0.0457015	0.0576058	0.0383588	0.043815	0.0380313	0.0315109	0.0324207	0.0365871	0.0350835	0.0536184	0.0358842
11978					603.145	852.682	POS	0.189493	0.297546	0.0915386	0.123478	0.251737	0.0644765	0.196558	0.186925	0.167086	0.0442085	0.155471	0.113554	0.123188	0.0496136	0.189424	0.0541892	0.140534	0.207565	0.286162	0.176087	0.155442	0.176788	0.279429	0.42558	0.0857642	0.124169	0.261942	0.169013	0.158638	0.150605	0.075685	0.234028	0.370508	0.223407	0.142939	0.170103	0.0868373	0.0808909	0.203427	0.16063	0.188441	0.116537
11979					554.107	902.689	POS	0.0217973	0.0417393	0.0105	0.00964355	0.0264864	0.0072179	0.0201832	0.0283171	0.0199496	0.00312866	0.0191834	0.0129173	0.00537431	0.0048054	0.0114274	0.00259421	0.0115978	0.0144315	0.02064	0.00828349	0.0150109	0.0190945	0.0324002	0.0435573	0.00971236	0.0148996	0.0333816	0.0168388	0.0309014	0.0188068	0.0103286	0.0325024	0.0252463	0.0170724	0.0178753	0.0216613	0.0105301	0.0115354	0.0116345	0.024286	0.0211718	0.00903915
11981					786.476	874.787	POS	0.164743	0.26803	0.112778	0.345212	0.185418	0.276225	0.382435	0.112226	0.217571	0.14977	0.0958614	0.235066	0.150436	0.176712	0.211827	0.253436	0.148783	0.301063	0.589833	0.304338	0.234088	0.405155	0.490015	0.643811	0.467759	0.317875	0.701225	0.185525	0.180353	0.236977	0.0162229	0.48346	0.549155	0.50892	0.406246	0.140142	0.1923	0.160529	0.211092	0.227614	0.343388	0.392015
11983					580.255	852.682	POS	0.166425	0.46774	0.0810038	0.0769176	0.146293	0.0619663	0.201905	0.119394	0.152624	0.0338305	0.0806118	0.0633523	0.0809074	0.0348731	0.11631	0.0385819	0.0718492	0.0925771	0.20569	0.110628	0.120174	0.193009	0.182537	0.31336	0.0806459	0.0843748	0.196672	0.125106	0.129943	0.104195	0.0571946	0.190739	0.225901	0.172137	0.154499	0.101251	0.0944175	0.049533	0.0952868	0.130226	0.141107	0.0957103
11984					557.853	852.677	POS	0.0704249	0.172303	0.0403694	0.0403938	0.0862946	0.0229784	0.0715606	0.0838817	0.0474988	0.0193632	0.071206	0.0561362	0.0715476	0.0358567	0.0726661	0.00156239	0.0551398	0.102398	0.098303	0.0862729	0.0653078	0.0632299	0.102704	0.180782	0.0350437	0.0399539	0.167599	0.0892261	0.064849	0.0695017	0.0344647	0.110226	0.138613	0.0769233	0.0866462	0.0812198	0.0220779	0.0352079	0.0704166	0.077193	0.081362	0.0757068
11985					644.988	880.712	POS	0.0490047	0.0812457	0.027456	0.0326544	0.0773199	0.0152212	0.0522266	0.0442906	0.0313104	0.00934096	0.0395554	0.0303481	0.0324766	0.012824	0.0393126	0.0156443	0.0335843	0.0378249	0.0740904	0.0347244	0.0385228	0.0428858	0.0682704	0.098729	0.0257913	0.0309323	0.0540593	0.0519559	0.0413455	0.0374955	0.0193967	0.0621408	0.0917932	0.0491107	0.0404789	0.046007	0.0204995	0.0242577	0.0409833	0.0402757	0.0466531	0.0312574
11988					351.927	704.567	POS	0.0796849	0.154104	0.0633357	0.0987218	0.162604	0.0592742	0.151015	0.10512	0.114944	0.047142	0.0613562	0.0882181	0.0736305	0.0478475	0.142975	0.0547068	0.0772312	0.129619	0.25483	0.151551	0.105896	0.181832	0.204235	0.31694	0.10353	0.144199	0.278055	0.0825181	0.121458	0.0917486	0.0412342	0.18178	0.283955	0.130244	0.11115	0.0993893	0.0880741	0.0705172	0.110339	0.0914848	0.143825	0.0544907
11991					367.411	762.507	POS	0.0177118	0.0288874	0.010605	0.0261003	0.0331815	0.0303029	0.0101517	0.0345079	0.0179517	0.0122735	0.0140662	0.0568034	0.0265833	0.0215987	0.0250549	0.0352955	0.00782102	0.0368579	0.101987	0.0208161	0.0284279	0.0206853	0.0767634	0.0898718	0.0620516	0.0499691	0.053498	0.0223103	0.031739	0.174433	0.019696	0.0567208	0.100926	0.0316016	0.109787	0.0589979	0.0174914	0.0325853	0.0334309	0.033055	0.0566113	0.0352491
11992					569.226	902.699	POS	0.0353255	0.074178	0.0156276	0.0178584	0.0402968	0.0113206	0.0389536	0.0434698	0.0213616	0.00532197	0.0241143	0.0139403	0.0153086	0.00868195	0.0189379	0.0080848	0.0200566	0.0319343	0.0345117	0.0161773	0.0247731	0.0323314	0.0589799	0.080691	0.0194276	0.0212704	0.0868097	0.0319976	0.0518463	0.023842	0.0149229	0.0585775	0.0581881	0.038081	0.0275051	0.0379664	0.0175156	0.017625	0.0231766	0.0455024	0.0392767	0.0232698
11993					499.275	798.658	POS	0.0915903	0.176596	0.0776995	0.0204672	0.153164	0.107949	0.139326	0.156726	0.0722065	0.0569678	0.0757261	0.07203	0.0955501	0.0453798	0.0356359	0.0812881	0.00889348	0.0740138	0.150318	0.034246	0.0862887	0.17126	0.211911	0.302255	0.053053	0.148917	0.31644	0.100789	0.148025	0.0713952	0.0697622	0.168638	0.0548773	0.079277	0.117214	0.0169366	0.0924657	0.0880606	0.00517538	0.109738	0.122431	0.0103953
11994					623.867	902.697	POS	0.0152742	0.0549725	0.0116725	0.00743728	0.0173564	0.00488864	0.019177	0.0137254	0.0118231	0.00248615	0.0145976	0.000703313	0.0111455	0.00441454	0.0132921	0.00192358	0.0115255	0.0105415	0.00255695	0.0109772	0.0120245	0.0122406	0.0164233	0.0358727	0.0093656	0.00624612	0.0238012	0.0145858	0.0136367	0.0177062	0.0091391	0.019622	0.0321398	0.0162874	0.0197646	0.0123145	0.00660965	0.00574561	0.011483	0.0158466	0.0157279	0.0198303
11995					567.29	839.7	POS	0.0409602	0.147065	0.0419272	0.0494276	0.0986293	0.0319481	0.0955129	0.0654971	0.050572	0.0288715	0.0461125	0.0534324	0.0237644	0.0286643	0.0718267	0.0385888	0.0495051	0.0465384	0.0940862	0.0418538	0.0572392	0.129093	0.12583	0.226876	0.0573525	0.0846839	0.260339	0.0369462	0.0882921	0.0412449	0.0307262	0.111553	0.157197	0.0848004	0.0791722	0.0498525	0.076043	0.0547738	0.029122	0.102226	0.0961117	0.0353008
11998					401.837	704.579	POS	13.9472	18.9609	12.9731	16.2266	21.5436	9.6067	21.8239	15.8687	15.432	10.7205	12.4923	15.9526	12.5552	8.96865	19.0176	16.9474	16.0068	17.9628	26.1428	20.3337	16.1742	21.6899	24.8134	31.0384	15.6709	20.5392	32.9484	14.7876	17.3225	14.9394	9.91691	22.3405	30.6718	17.5265	17.5344	14.8047	12.4771	11.8615	14.5723	17.6889	19.1129	12.5024
11999					567.633	841.707	POS	0.00476829	0.0213018	0.00658838	0.0077113	0.0165354	0.00485379	0.0154552	0.0102268	0.00919489	0.00443594	0.00674132	0.00859484	0.00359677	0.00377738	0.0110575	0.00369948	0.00751599	0.00752354	0.0193071	0.00957345	0.00912295	0.0215647	0.0210193	0.0338118	0.00919426	0.0121224	0.0406931	0.00591764	0.0138412	0.00655531	0.00134468	0.0162458	0.0283681	0.0124726	0.0110988	0.00768167	0.0119884	0.00861372	0.004773	0.0145542	0.0148348	0.00469532
12000					602.622	841.716	POS	0.0240419	0.0936463	0.0317423	0.0312435	0.0572412	0.0227482	0.0525367	0.0521394	0.0422539	0.0211976	0.0285531	0.0411974	0.0236829	0.0293352	0.0548729	0.0432932	0.0351802	0.0432138	0.0759898	0.084253	0.0444181	0.0645612	0.0678964	0.127492	0.0310399	0.0462977	0.152598	0.0208809	0.0512079	0.0415103	0.0255368	0.0830396	0.126565	0.0628523	0.0527964	0.0467725	0.039306	0.0333726	0.0353789	0.071259	0.0621244	0.0342007
12001					497.267	838.624	POS	0.314678	0.594734	0.213169	0.612197	1.03774	0.290108	0.642671	0.357267	0.302752	0.181164	0.237038	0.693214	0.301895	0.280311	0.621864	0.274316	0.35158	0.861414	0.681971	0.739337	0.479471	0.838683	1.03732	1.42182	0.620578	1.2023	1.97604	0.478535	0.552649	0.71004	0.270321	0.936269	1.63715	0.620912	0.82094	1.03106	0.424888	0.421299	0.691871	0.826651	0.869438	0.335018
12002					415.009	730.595	POS	2.02987	3.41586	2.17128	2.39004	3.47639	2.00521	3.7934	2.76615	2.77848	1.61728	1.66542	2.52856	2.63008	1.72795	2.94082	1.77925	2.24242	2.8907	4.75805	3.47433	2.65408	4.59145	3.93753	5.34876	2.41	3.79398	5.66309	1.84595	2.54796	1.80721	1.22053	3.71932	3.97658	2.98212	2.65536	2.78846	2.49326	2.10911	2.20371	2.39443	3.07836	1.99951
12003					748.958	902.811	POS	3.65028	4.22973	2.49158	3.74282	3.18077	3.87825	5.10769	2.44702	3.76088	3.19818	2.84825	3.84975	3.00683	2.77991	3.72285	4.80406	2.75014	5.00719	6.26747	4.33532	3.75295	5.67346	5.91625	6.73036	5.15783	5.05506	6.82773	3.38845	4.61451	4.60769	2.62037	7.01242	6.46764	3.90859	4.27677	3.35597	3.26746	4.04742	3.50735	4.58335	4.79046	4.375
12005					559.816	790.679	POS	0.218875	0.231511	0.134809	0.204743	0.274047	0.131466	0.221053	0.214528	0.287617	0.103431	0.142369	0.196678	0.141343	0.0864153	0.30227	0.129621	0.248068	0.266358	0.417487	0.219583	0.208614	0.318876	0.392545	0.290544	0.203712	0.301098	0.318847	0.165563	0.216132	0.203399	0.123644	0.391851	0.512715	0.304078	0.242507	0.237225	0.164689	0.163682	0.279256	0.235537	0.266626	0.160339
12006					626.927	829.715	POS	0.137959	0.164018	0.0387161	0.127084	0.216597	0.109212	0.0985748	0.088326	0.0626138	0.0747455	0.100593	0.133942	0.131005	0.0587923	0.140498	0.0759748	0.0366187	0.212855	0.233303	0.0961672	0.11688	0.178063	0.201305	0.0950691	0.0713187	0.184135	0.138643	0.091771	0.194918	0.0706773	0.0917137	0.261239	0.343955	0.120294	0.160475	0.116577	0.0444064	0.112735	0.0907513	0.194385	0.145391	0.0664415
12008					366.628	677.56	POS	0.0959422	0.159116	0.0635256	0.104494	0.195663	0.0821887	0.100223	0.18524	0.0610889	0.0363354	0.0711433	0.0996257	0.0731002	0.0468739	0.176191	0.082241	0.0520418	0.112213	0.302166	0.132421	0.111592	0.0964912	0.507636	0.268776	0.147484	0.202906	0.24008	0.108186	0.131823	0.224007	0.0569751	0.288289	0.501664	0.164147	0.396773	0.229593	0.0568645	0.0782146	0.0932678	0.194627	0.209884	0.0554092
12009					746.378	874.787	POS	38.0658	39.9194	29.9831	50.2315	35.2408	46.5242	57.7282	27.9559	43.0836	36.8811	35.7866	47.8666	39.1621	28.1173	50.2576	56.3557	39.2226	58.1001	68.8524	51.5076	44.0421	63.8863	74.8231	75.9649	60.7863	58.7056	83.6492	38.8504	53.674	48.7295	33.1523	66.9526	78.0176	54.0886	57.8345	38.7057	39.2068	41.9	45.0449	51.612	56.0834	55.5533
12010					440.733	782.57	POS	1.86327	0.967269	1.61516	2.75606	4.40213	1.87203	3.12493	2.80114	1.95909	1.8462	2.91752	3.69849	2.51322	2.73906	2.79393	3.23593	2.14045	3.56712	4.44757	4.29621	2.77784	3.03208	5.708	4.67104	2.07438	4.03183	5.41227	2.61193	3.45664	3.01243	2.05919	3.37606	5.19699	3.0213	3.15651	2.97412	1.43097	2.6171	2.93569	3.29722	3.37241	2.63162
12011					589.318	902.702	POS	0.119878	0.187045	0.0770868	0.0474314	0.136787	0.0414914	0.105182	0.147886	0.0860991	0.02054	0.106387	0.0570473	0.0564841	0.0384271	0.0758703	0.0413972	0.0768461	0.0993899	0.117881	0.0679902	0.0853574	0.078475	0.159232	0.20458	0.0476791	0.0659179	0.225467	0.0854622	0.136021	0.111747	0.0621054	0.193321	0.206331	0.143831	0.0874793	0.130006	0.039534	0.076646	0.0635968	0.106052	0.117025	0.0684489
12012					520.704	813.674	POS	0.771173	2.23174	0.961422	1.10201	1.81508	0.7629	1.7492	1.15384	1.15596	0.649435	0.765665	1.05973	0.748399	0.750572	1.44407	0.645057	0.840694	0.993764	1.87089	1.64179	1.15567	2.02371	2.08808	3.46622	1.11441	1.56344	3.81847	0.977087	1.51623	1.00503	0.55649	1.86223	2.60183	1.53288	1.33067	1.00301	1.16404	0.978003	0.752123	1.26178	1.61135	0.967571
12014					505.794	704.556	POS	0.0200161	0.0459788	0.0135034	0.0243033	0.038877	0.0211898	0.0223702	0.035216	0.0338118	0.0113435	0.0126252	0.0337877	0.0152163	0.00770099	0.032353	0.0162633	0.0230651	0.03955	0.0723927	0.0389772	0.0279271	0.0264031	0.0322841	0.0394695	0.0321562	0.019787	0.0393205	0.0186169	0.010741	0.0415454	0.0107309	0.0427008	0.0574149	0.0373428	0.0252798	0.0352172	0.0128103	0.0139076	0.016001	0.0237148	0.0281813	0.0218127
12016					934.751	902.816	POS	0.040893	0.0382906	0.025442	0.0433986	0.0408725	0.0442578	0.0634133	0.0312194	0.0443502	0.034858	0.0337346	0.0448526	0.0484705	0.0198759	0.043398	0.0557066	0.0421733	0.0468899	0.0583429	0.0373792	0.0418909	0.0626866	0.0604212	0.0879449	0.0726573	0.0453065	0.111418	0.042749	0.0384936	0.078101	0.0191391	0.0783693	0.0692055	0.0697674	0.037595	0.0375965	0.0362212	0.0535672	0.0502077	0.0629107	0.0586504	0.0785376
12019					301.81	699.543	POS	0.0138055	0.0234816	0.00663887	0.0165836	0.024071	0.0100787	0.0159138	0.0180284	0.013708	0.00712921	0.0102642	0.013601	0.0151007	0.00522597	0.0154333	0.0110615	0.00944346	0.0218503	0.0358158	0.0170535	0.0152144	0.0171072	0.028491	0.0275383	0.0162426	0.021534	0.0228957	0.0135384	0.0157669	0.0172498	0.00657393	0.024748	0.0407994	0.0161547	0.0211778	0.0158398	0.00861255	0.0106364	0.0115814	0.0118557	0.0183339	0.0115477
12020					292.773	699.561	POS	0.000706429	0.00196998	0.00203229	0.00174121	0.00263544	0.00116687	6.7419e-05	0.0023697	0.0009085	0.000861683	0.000636867	0.000364789	0.000700481	0.000250018	0.0020367	0.000453074	0.00160607	0.000654203	0.00131968	0.00157299	0.00120272	0.00119177	9.73701e-05	9.15889e-05	0.000659122	8.69585e-06	0.0017474	0.00214291	0.00137078	0.00157781	0.00082582	0.0026754	0.00292586	0.00110036	0.000655664	0.000388348	0.00103375	0.000796819	0.00108929	0.00254064	0.00120628	0.000149483
12022					581.667	827.7	POS	0.135313	0.209013	0.205562	0.212863	0.440056	0.220114	0.197521	0.385359	0.219646	0.129177	0.0747836	0.21692	0.271391	0.083392	0.24766	0.0919961	0.149765	0.311905	0.480873	0.192714	0.223801	0.303587	0.217943	0.554525	0.0736549	0.323745	0.476275	0.147873	0.158854	0.110807	0.076338	0.424444	0.549288	0.408504	0.345574	0.176077	0.13979	0.116063	0.0493422	0.28093	0.259664	0.0901296
12023					72.4315	544.34	POS	0.244858	0.463793	0.123639	0.520535	0.55211	0.190495	0.181121	0.575475	0.190148	0.129194	0.566476	0.551025	0.458074	0.235598	0.266399	0.157577	0.292407	0.388622	1.02395	1.31532	0.421341	0.573665	1.17629	0.715277	0.366008	0.446335	0.65262	0.7057	0.339242	0.860092	0.652754	0.783387	2.23266	0.796483	1.08068	0.739784	0.269797	0.457584	1.10352	1.44322	0.810268	0.171678
12024					520.679	812.673	POS	3.05239	7.72358	3.53294	3.87496	6.38877	2.76796	6.69149	4.19333	4.11758	2.42089	2.81756	3.9793	2.78201	2.68259	5.37409	2.31653	3.22093	3.55267	6.72527	5.79549	4.20052	7.3753	7.52982	11.9604	4.04733	5.64121	14.2419	3.61479	5.31902	3.61472	2.07689	6.92342	9.05401	5.51014	4.62375	3.59548	4.156	3.71403	2.84092	4.7239	5.81911	3.70057
12026					578.812	815.698	POS	0.25391	0.615086	0.298567	0.30758	0.527103	0.264954	0.60173	0.440758	0.650849	0.386822	0.346023	0.479729	0.28395	0.361057	0.738309	0.325266	0.253461	0.306933	0.906721	0.852255	0.460053	0.740646	1.36381	0.910335	0.516174	0.709514	3.12507	0.226324	0.533766	0.584196	0.468613	1.2063	1.76756	0.802116	1.17332	1.01223	0.310085	0.420485	0.301816	0.960839	0.901747	0.439805
12027					557.86	815.691	POS	1.21523	3.74903	1.68278	1.66984	2.43147	1.16398	2.92895	1.70235	2.05825	1.15321	1.17539	1.8002	1.23936	1.35524	2.89385	1.12062	1.63294	1.52238	3.63451	3.94862	2.00391	2.75777	2.99654	5.37634	1.80665	2.6557	7.5949	1.24458	2.15463	2.10907	1.13339	3.51741	4.95037	2.63958	2.77547	2.21024	1.45822	1.86573	1.24329	2.25599	2.7761	2.02165
12028					571.232	866.662	POS	0.00342224	0.0353949	0.00898161	0.0270203	0.0394346	0.00758294	0.0196145	0.0199917	0.0257396	0.00913493	0.0161601	0.0223419	0.0143954	0.00837717	0.0275122	0.0134859	0.0226062	0.0350916	0.0554415	0.0340434	0.0222886	0.026492	0.0494237	0.0647127	0.0193646	0.0346639	0.0680196	0.0177504	0.0307407	0.0040284	0.00715998	0.0435548	0.0725155	0.0319332	0.0240896	0.0286114	0.0138215	0.0220656	0.0302895	0.0279201	0.0324819	0.0131719
12029					553.051	866.662	POS	0.0335268	0.0688709	0.0248867	0.0789526	0.12453	0.0288131	0.0805276	0.0465671	0.037918	0.0310283	0.0291274	0.0694233	0.0468041	0.0402596	0.0717426	0.0393589	0.0553477	0.0881817	0.139141	0.115957	0.0625482	0.106973	0.149738	0.152243	0.0670534	0.118193	0.175362	0.0468443	0.0756348	0.0810025	0.0369257	0.119911	0.184992	0.0591192	0.101094	0.0945592	0.0612409	0.056802	0.0877767	0.0859839	0.097971	0.0324386
12030					604.563	816.704	POS	2.47193	2.78407	1.45007	2.36052	3.72952	1.26494	2.51663	2.5362	3.39557	0.978142	1.76409	2.03876	1.31809	0.805567	3.37133	1.39709	2.95075	3.09381	4.22508	2.04905	2.32506	3.39095	4.49417	3.46933	2.1909	3.35066	3.74952	1.78958	2.4322	2.08517	1.39969	4.57859	5.62025	3.37656	2.30646	2.47219	2.00314	1.61457	3.14334	2.96552	2.97015	1.59644
12031					578.322	816.703	POS	0.119768	0.282761	0.112736	0.123616	0.226557	0.136797	0.246805	0.186975	0.287985	0.095586	0.14987	0.242541	0.121537	0.148741	0.314363	0.175109	0.12235	0.114283	0.433761	0.350494	0.199632	0.279187	0.563947	0.413919	0.235269	0.293703	1.43668	0.0837283	0.267189	0.27061	0.167496	0.648143	0.789782	0.370604	0.521903	0.451482	0.102453	0.16893	0.148996	0.469307	0.404385	0.177771
12032					697.993	766.693	POS	1.4571	0.0503248	1.32988	0.383562	0.300003	0.395794	0.105666	0.300715	0.0276576	0.0239341	0.0603258	0.472802	4.60417	0.378643	0.402034	0.502012	0.145807	0.365393	2.47412	0.316071	0.704801	0.20453	1.1657	0.153232	3.45427	0.632804	0.16768	0.588389	0.180312	2.22591	0.197244	0.142806	1.09796	0.439035	2.52752	0.622064	0.0527821	0.162107	0.144794	0.349707	0.763623	0.162055
12033					604.524	815.701	POS	4.62861	5.49469	2.7085	4.44165	7.00656	2.35541	4.59192	4.64559	6.20404	1.77448	3.24732	3.74908	2.51185	1.67457	6.31573	2.58518	5.61851	5.64625	8.39254	3.96851	4.37805	6.88517	8.1514	6.73456	4.00048	6.14547	6.88347	3.31755	4.64962	3.79774	2.75441	8.65952	10.6971	6.85312	4.43176	4.52434	3.75519	2.95821	5.89985	5.46289	5.60852	2.95926
12034					623.109	870.694	POS	0.0302545	0.0619577	0.0170769	0.0353904	0.037437	0.0104047	0.0223355	0.0199298	0.0402818	0.00885214	0.0163864	0.0190066	0.0157142	0.0126622	0.0391481	0.0235469	0.0282029	0.0364516	0.076658	0.0441882	0.0297943	0.0377462	0.034088	0.0646599	0.0297009	0.0321504	0.0453596	0.0303575	0.0247122	0.0270608	0.0107983	0.0469452	0.0582619	0.0373699	0.0284236	0.0248189	0.0232291	0.0191589	0.0273304	0.0267675	0.0331021	0.0143551
12035					425.15	705.591	POS	0.615612	1.02654	0.859606	0.742235	1.15158	0.578325	1.09124	1.00828	0.676569	0.588014	0.872512	0.834696	0.692084	0.618974	0.931134	1.66185	0.666898	0.779274	0.989564	1.10418	0.874459	0.947547	1.27957	0.898716	0.728139	0.919371	1.719	0.765403	1.01874	0.687183	0.770857	1.04294	1.24366	0.691191	1.34734	1.19128	0.653164	0.730943	0.577576	1.13696	0.965767	0.476165
12036					579.685	789.684	POS	0.203334	0.14519	0.0770884	0.143368	0.211018	0.120563	0.158559	0.203456	0.294571	0.10199	0.150575	0.289426	0.131023	0.0889749	0.333626	0.112107	0.18739	0.151306	0.370044	0.187461	0.183053	0.261875	0.604843	0.165437	0.215704	0.249484	0.457757	0.148449	0.27133	0.20189	0.165592	0.492912	0.59096	0.328748	0.413788	0.40405	0.106973	0.131593	0.328333	0.427295	0.314053	0.129538
12037					499.043	773.644	POS	0.0220244	0.0446804	0.0159651	0.0237626	0.0528481	0.0204198	0.0401376	0.0391546	0.031492	0.00985299	0.0183899	0.0208181	0.0248882	0.0170274	0.0279113	0.0151702	0.0132898	0.0349386	0.0557123	0.0392847	0.0283884	0.0494268	0.0535318	0.056175	0.00614699	0.0340561	0.0741234	0.0265448	0.0315121	0.0221471	0.00510259	0.0484138	0.0483717	0.030891	0.0377221	0.0219292	0.0187184	0.0240745	0.0155553	0.0195883	0.0328437	0.0107636
12038					734.381	834.756	POS	0.648048	0.383853	0.414914	0.820292	0.88321	1.08313	0.456512	0.660411	0.289872	0.262757	0.382932	1.35935	1.2473	0.55846	0.776512	1.72383	0.378857	1.22532	2.51967	0.68839	0.838181	0.796873	1.57776	1.0602	2.25747	1.25161	0.916082	0.639244	0.931083	1.6483	0.841692	0.744998	2.03412	1.12124	3.16165	1.57184	0.337753	0.75801	0.51029	0.980467	1.21793	0.579578
12040					620.432	786.602	POS	0.0389125	0.0639885	0.0249871	0.039248	0.0505757	0.0321093	0.0426675	0.0222495	0.0452044	0.0662031	0.0195236	0.029251	0.0283208	0.0255104	0.0485805	0.0359489	0.0334365	0.0548541	0.096842	0.0873525	0.0442883	0.0511245	0.0560196	0.0848834	0.0661371	0.0535088	0.184168	0.039675	0.0444251	0.0521651	0.0268401	0.0685718	0.0899684	0.05056	0.0735715	0.0466755	0.0347276	0.0261534	0.147388	0.0472505	0.0654639	0.0276443
12044					939.752	801.684	POS	0.0350342	0.0212986	0.0227493	0.0240594	0.055722	0.033179	0.0318921	0.0483929	0.0302796	0.0140907	0.0171644	0.0321152	0.0247768	0.0149298	0.0179905	0.0268045	0.0186912	0.0368021	0.021861	0.0222404	0.0275037	0.0240423	0.0216797	0.0232903	0.0266655	0.0441308	0.0439606	0.0371125	0.0232168	0.0369322	0.0150344	0.0241121	0.0493986	0.0217564	0.0196048	0.0195568	0.0137362	0.0126597	0.0235102	0.0319225	0.0269643	0.0211856
12045					513.689	838.63	POS	0.723349	2.07023	0.74752	1.57411	3.33033	0.613547	2.23351	0.867535	1.03444	0.633741	0.638127	1.53232	0.700296	1.02693	2.28466	0.853793	1.28181	2.58858	4.25191	1.67822	1.53325	2.37591	4.83969	3.8685	1.93664	2.95264	6.25981	1.87586	1.24889	1.69076	1.00261	2.40194	7.22979	2.50802	2.73294	4.03763	1.14257	1.40235	1.82092	2.94748	2.85658	1.29965
12046					546.643	799.67	POS	1.69628	3.52189	1.36455	1.48933	3.1436	1.56438	1.96235	2.60087	2.11125	0.989521	1.32363	1.78641	1.63635	0.554604	2.15746	1.5889	1.40565	2.38671	3.51825	1.52764	1.91648	2.4227	2.98657	5.34267	1.29442	2.636	2.70967	1.42378	2.3581	1.87191	0.619635	4.22671	4.86464	2.95976	1.97799	1.29477	1.26233	1.16495	1.39983	2.12606	2.36539	1.31798
12047					619.365	814.687	POS	0.0325333	0.0663898	0.0351599	0.0372814	0.0507867	0.0264633	0.0552925	0.0481059	0.0430973	0.0234348	0.0295581	0.0384197	0.0277963	0.0295996	0.0237653	0.0198382	0.0372094	0.0315106	0.109283	0.0589477	0.0412237	0.0549597	0.0600869	0.0689567	0.0490347	0.0605075	0.139945	0.0309466	0.0452408	0.0383312	0.0248933	0.0787351	0.079956	0.0307018	0.0386773	0.0373284	0.0301114	0.0324626	0.0343923	0.0463955	0.0516664	0.540208
12048					661.269	726.651	POS	0.00152369	0.000387857	0.00354369	0.000317882	0.000160824	0.000221234	0.000348306	0.000192136	0.000137497	5.09314e-06	3.4595e-05	0.000169458	0.00825097	0.00285227	0.000391807	0.000160132	0.000215369	0.000365982	0.00272688	0.00113503	0.00115703	5.98815e-06	0.000872737	0.000838794	0.00551084	0.000353489	0.000504236	0.000210583	6.2646e-06	0.00303752	8.99851e-05	0.000302198	0.000367796	4.32612e-06	0.00205969	0.000481304	0.00045337	0.00034464	9.16411e-05	0.00025087	0.000830856	0.000165841
12049					319.917	687.543	POS	0.0371808	0.0548082	0.0191809	0.0390756	0.0605436	0.0287539	0.0331055	0.0526863	0.0296226	0.0177893	0.027734	0.0459242	0.0343395	0.0148483	0.0616239	0.0332279	0.0264493	0.0936853	0.112745	0.0376982	0.0430511	0.0477569	0.0857802	0.127802	0.0262108	0.0611286	0.0728211	0.0323605	0.0527931	0.0386418	0.0178007	0.065979	0.119956	0.0508892	0.0628001	0.0516761	0.027488	0.0252358	0.0294832	0.0323129	0.0541535	0.016357
12052					480.94	733.621	POS	0.122734	0.211697	0.14634	0.193702	0.282372	0.170982	0.30175	0.300941	0.196483	0.170097	0.293229	0.277777	0.163874	0.228695	0.283165	0.245026	0.109336	0.173044	0.294229	0.318847	0.224216	0.344683	0.69305	0.268079	0.206864	0.380933	0.793355	0.0959862	0.324737	0.186354	0.231264	0.225394	0.449101	0.285254	0.578701	0.56427	0.175566	0.207722	0.175938	0.407934	0.347115	0.215249
12053					375.653	782.56	POS	0.168629	0.317004	0.0978076	0.256181	0.446641	0.146214	0.139545	0.199219	0.141009	0.0926072	0.156124	0.32139	0.157637	0.130457	0.306431	0.133437	0.168178	0.411549	0.68476	0.290431	0.238263	0.214208	0.761476	0.785729	0.242096	0.498558	0.575865	0.312416	0.283594	0.435959	0.101205	0.416315	0.861135	0.314345	0.456763	0.347756	0.132682	0.241518	0.315875	0.335746	0.401749	0.227753
12056					584.407	801.684	POS	2.44982	3.39941	1.56428	2.6967	5.56397	2.01948	3.07077	3.30149	2.97469	1.20201	1.57074	2.26545	1.50959	1.02049	2.84625	1.88182	1.79589	2.95484	5.92977	2.94713	2.64823	3.97291	5.20676	3.84412	2.25477	3.26362	4.30097	2.48983	3.20529	2.72804	1.79699	5.53039	6.37768	4.07662	3.3966	3.1435	1.76492	2.05116	2.07973	2.88818	3.388	1.85382
12058					520.666	811.669	POS	5.6792	14.7011	6.8717	7.77515	12.5847	5.43002	13.21	8.27284	8.25487	4.73534	5.53152	7.69753	5.41647	5.16874	10.4225	4.61344	6.19918	7.25248	13.3064	11.2886	8.22059	13.9274	15.1908	24.0496	8.0388	11.3293	27.6099	7.11865	10.5061	7.26948	4.05792	13.4237	18.4338	10.2293	9.15561	7.31647	7.96876	7.19322	5.62896	9.25765	11.4582	7.08007
12059					735.962	862.778	POS	0.305743	0.25088	0.196988	0.339261	0.342555	0.492467	0.312227	0.265555	0.241867	0.195263	0.218701	0.492438	0.407658	0.197714	0.341725	0.555451	0.185295	0.574719	0.931197	0.307712	0.357771	0.476564	0.667421	0.670812	0.778201	0.501885	0.579325	0.238511	0.517166	0.424344	0.313696	0.600208	0.904629	0.492864	0.883313	0.411884	0.237836	0.36845	0.264577	0.455865	0.515134	0.32721
12060					401.887	703.574	POS	30.9969	43.8005	30.0199	38.9016	50.4615	22.1832	49.8454	36.8824	35.4955	23.5109	28.6859	35.6874	27.956	21.1059	43.6847	38.7121	35.4783	42.4851	61.3277	47.8588	37.254	50.6489	57.9452	74.4675	36.4315	46.205	75.5277	32.5208	41.4233	35.3081	22.6608	49.4864	73.7739	41.0067	40.8728	34.0185	29.2218	27.6308	35.7191	38.9862	44.4134	28.5538
12062					571.127	848.651	POS	0.0500816	0.112791	0.0367107	0.0258935	0.0390783	0.0218138	0.0510351	0.0449772	0.0456101	0.0126501	0.0359282	0.0271272	0.0459463	0.0156081	0.0456482	0.0151096	0.0287534	0.0483043	0.0716588	0.0494093	0.0412068	0.0476173	0.0459173	0.112502	0.0324139	0.0238375	0.0642829	0.047347	0.0419528	0.0164337	0.0213356	0.0689774	0.0750672	0.0567776	0.0549544	0.038721	0.0185163	0.0221636	0.0457456	0.0382821	0.0459392	0.0153642
12063					463.954	834.602	POS	9.26482	12.0248	6.66756	9.95236	15.1335	8.22307	12.5433	8.32666	9.49755	6.31256	13.8473	10.8912	6.05271	7.28317	11.6777	22.9589	10.7237	15.5577	16.4954	10.5577	11.1996	9.89002	22.7363	23.1532	14.6185	19.3574	30.4711	9.58473	20.4596	16.3109	12.6667	22.3864	22.613	12.3505	16.9223	15.5092	6.82846	6.30656	12.4826	16.5715	16.3799	7.08379
12064					541.077	813.685	POS	0.0914924	0.246377	0.0702158	0.229493	0.215391	0.00977368	0.24968	0.170817	0.142524	0.0623563	0.118573	0.184284	0.0808613	0.171724	0.210459	0.145658	0.0752792	0.209473	0.32108	0.149839	0.157768	0.323693	0.706864	0.433239	0.232389	0.247895	0.872153	0.0810803	0.287992	0.155536	0.131271	0.432251	0.492829	0.300554	0.44541	0.276872	0.125354	0.113578	0.0995859	0.363563	0.322216	0.0972767
12065					375.119	691.566	POS	0.31807	0.467886	0.181158	0.273741	0.532404	0.211369	0.313326	0.340587	0.264214	0.142003	0.199092	0.335115	0.265658	0.0962023	0.500816	0.216591	0.272334	0.524712	0.690868	0.399703	0.327292	0.357789	0.618819	0.848439	0.208518	0.450571	0.827305	0.232021	0.455941	0.302199	0.132359	0.74074	0.87409	0.388039	0.400526	0.345087	0.206115	0.249963	0.245832	0.32624	0.432136	0.155902
12066					547.246	823.657	POS	0.0609787	0.159567	0.0553607	0.0788697	0.160964	0.0550622	0.218847	0.131904	0.0963711	0.0408282	0.0535415	0.0774414	0.05186	0.0267372	0.0870113	0.0576664	0.0560205	0.0939533	0.201782	0.0816677	0.0923217	0.124958	0.156113	0.211181	0.0625012	0.0903611	0.217954	0.077363	0.0847135	0.0844377	0.0311598	0.151648	0.191449	0.145423	0.0883526	0.0802098	0.049888	0.0748935	0.0592246	0.0912586	0.10911	0.0415316
12068					402.111	706.584	POS	0.424992	0.6509	0.44608	0.543375	0.743257	0.340924	0.796329	0.514234	0.562737	0.347823	0.423129	0.500454	0.415859	0.30504	0.659519	0.566787	0.506173	0.596358	0.914322	0.716772	0.548753	0.768009	0.899632	1.17941	0.488013	0.737972	1.25969	0.455554	0.657494	0.464924	0.333087	0.801847	1.11704	0.641882	0.586293	0.524477	0.421986	0.411602	0.51127	0.558471	0.674666	0.405345
12070					558.141	813.685	POS	8.45045	25.1684	11.8214	11.7009	17.3455	8.24754	20.7137	12.0425	14.8215	8.01873	8.46482	12.5775	8.69942	9.38358	18.7562	8.03876	11.251	10.868	24.3426	27.4384	13.9075	18.515	21.4646	37.2397	13.0083	18.8557	51.5011	8.66009	15.3013	14.801	7.87998	24.6855	35.4909	18.2286	18.9597	15.7465	10.6301	13.0658	8.62678	15.2267	19.3625	14.1223
12071					680.485	792.701	POS	0.473491	0.0165028	0.030235	0.0902848	0.0548962	0.0990749	0.0613195	0.0777913	0.0163452	0.0107445	0.0177031	0.115039	0.630226	0.0773057	0.0921563	0.0919073	0.0175721	0.000737274	0.371421	0.0655364	0.120514	0.0647285	0.238019	0.0457979	0.302058	0.126977	0.061676	0.125112	0.0406683	0.292227	0.0418226	0.0649237	0.169158	0.0945306	0.221828	0.0857634	0.0246632	0.0419845	0.0451759	0.0803459	0.114077	0.0306422
12074					418.652	701.578	POS	0.0639782	0.0764004	0.0471897	0.0464036	0.0688125	0.0312823	0.0797835	0.063199	0.0532317	0.0405769	0.0489742	0.0166231	0.0468799	0.0279716	0.0569863	0.0476721	0.0626309	0.0482327	0.0543351	0.0832112	0.0532187	0.086361	0.038634	0.0359392	0.0355121	0.0300248	0.074098	0.0492042	0.0506587	0.030228	0.0285847	0.0540993	0.055105	0.0469404	0.0440979	0.0295528	0.0503803	0.021914	0.0301986	0.0544362	0.0445247	0.0317285
12077					498.897	772.642	POS	0.0772307	0.162093	0.0704155	0.085244	0.194101	0.0844806	0.15305	0.142057	0.122882	0.0448783	0.0711801	0.0753187	0.0989548	0.0551701	0.109084	0.0630413	0.0598742	0.136702	0.236909	0.147438	0.109505	0.191781	0.20134	0.206185	0.0146026	0.122902	0.277006	0.103355	0.127128	0.0450157	0.0297129	0.174956	0.169291	0.134321	0.146467	0.0563068	0.0654008	0.0932347	0.0678251	0.0454833	0.119595	0.0454859
12079					552.532	868.669	POS	0.00374189	0.00856946	0.00217837	0.0093271	0.0160492	0.00223428	0.0100188	0.00420867	0.00304676	0.00166514	0.00203391	0.00868477	0.00326488	0.0030455	0.00870395	0.00246175	0.0055951	0.0130165	0.0197062	0.00914352	0.00683479	0.0145314	0.0182132	0.022836	0.0068321	0.0154532	0.0258586	0.00479139	0.00890812	0.00596648	0.00282715	0.0138288	0.0264763	0.0076443	0.00809631	0.0120337	0.00877823	0.00434844	0.00690064	0.0118848	0.0119057	0.00326155
12080					601.85	880.707	POS	0.0912091	0.18002	0.0636195	0.0520898	0.113745	0.0296454	0.100771	0.107433	0.0671213	0.0202601	0.0764002	0.0603259	0.0681797	0.0345897	0.0962477	0.0195249	0.067202	0.101901	0.122549	0.0765947	0.0774715	0.0728447	0.138994	0.231723	0.0389221	0.0533663	0.191239	0.0874191	0.081641	0.0797835	0.0355765	0.133899	0.196059	0.0963949	0.0898988	0.0986609	0.0372548	0.039977	0.0771461	0.0890932	0.0984153	0.0875978
12082					739.748	829.717	POS	0.110872	0.0698461	0.0710367	0.147513	0.131806	0.113374	0.0597246	0.0908261	0.041783	0.0367788	0.0522767	0.124881	0.145199	0.101444	0.118758	0.340828	0.0880077	0.116501	0.17029	0.123484	0.112762	0.0887568	0.141341	0.0840423	0.15322	0.137593	0.0812736	0.138281	0.0820512	0.232177	0.146816	0.062864	0.135327	0.0993056	0.170578	0.139479	0.0622835	0.0836404	0.0824729	0.118328	0.117886	0.0830815
12084					618.289	656.583	POS	0.162656	0.000579919	1.78977	0.0325033	0.0165158	0.00887853	8.06007e-05	0.00419567	6.25125e-06	5.09314e-06	9.408e-05	0.0646693	2.31018	0.138082	0.0249555	0.0721096	0.0353866	0.00730706	0.35572	0.0341277	0.252892	0.0273189	0.0968151	0.000316486	0.131139	0.0202699	0.000603343	0.0239693	9.94265e-05	0.133307	0.0367876	0.00143952	0.0479704	0.0236778	0.11172	0.0754034	0.0810883	0.00563187	0.0168382	0.00243363	0.0440436	0.0312708
12086					69.6639	372.311	POS	0.00660767	0.00613405	0.00309331	0.00952762	0.0133977	0.0144693	0.0324765	0.00653867	0.0176686	0.00263119	0.00475979	0.00527822	0.0127484	0.00276821	0.00599383	0.00321132	0.00266819	0.00581188	0.0256678	0.017081	0.00992666	0.0107598	0.0287616	0.0213391	0.0110244	0.00718963	0.0233764	0.0183975	0.00490386	0.00859689	0.0039281	0.00685288	0.0126895	0.0110552	0.0213939	0.0152694	0.00412623	0.00643931	0.0172486	0.0114554	0.0128846	0.00694968
12087					368.784	729.58	POS	0.0296032	0.0439586	0.0247879	0.0299892	0.0550777	0.0340043	0.0765638	0.0424625	0.0465728	0.0210257	0.0216504	0.0371024	0.0276152	0.0126666	0.048197	0.0146895	0.0248013	0.0498836	0.102244	0.0461874	0.0394541	0.0579235	0.0857003	0.129271	0.0378228	0.0752603	0.100542	0.0281209	0.0469284	0.0284777	0.0118911	0.0908236	0.10605	0.0531753	0.0554567	0.0273201	0.0336221	0.0285713	0.032543	0.0286614	0.0556927	0.0198626
12088					770.572	892.825	POS	0.180316	0.263405	0.158953	0.297743	0.311116	0.408307	0.272633	0.263833	0.188209	0.147628	0.18356	0.317747	0.392733	0.13373	0.223841	0.316125	0.213682	0.616305	0.908849	0.315658	0.305719	0.413777	0.487388	0.550053	0.649433	0.396814	0.688038	0.140326	0.375959	0.396511	0.237064	0.591499	0.705389	0.526984	0.691786	0.419194	0.174319	0.390823	0.257374	0.379991	0.445933	0.297385
12089					541.537	864.624	POS	0.0220382	0.0188338	0.0116423	0.0194602	0.0270981	0.0157155	0.0137515	0.02534	0.0162726	0.0102707	0.0129605	0.0127062	0.0159327	0.00596617	0.0175875	0.0204066	0.0118098	0.024653	0.0260821	0.0132087	0.0170868	0.0163511	0.0162903	0.0137397	0.0101136	0.0173423	0.00759587	0.0153189	0.0160355	0.0160725	0.0116585	0.0168587	0.0162433	0.0243876	0.0180964	0.00977979	0.0107006	0.0109884	0.0104698	0.0134376	0.0142884	0.0121755
12090					497.126	864.638	POS	0.00854371	0.0132593	0.00921749	0.0117017	0.0188209	0.0124241	0.00818013	0.0094122	0.00475063	0.00480187	0.00570369	0.0124191	0.0154287	0.0149115	0.0109026	0.0253017	0.00902856	0.0267422	0.0253306	0.0201056	0.0133493	0.00474972	0.0456572	0.0299318	0.0110187	0.0273094	0.063429	0.0151598	0.0102521	0.0151305	0.0086618	0.0358771	0.0555291	0.0105745	0.0113122	0.0295728	0.00327573	0.0127401	0.0180951	0.0344682	0.0233024	0.00344726
12091					343.728	830.554	POS	0.00326498	0.00938941	0.00239682	0.0120222	0.00509062	0.00216254	0.00407463	0.00582943	0.00489803	0.00532536	0.00810905	0.00243551	0.00685059	0.00401782	0.00161798	0.0017539	0.00121834	0.00255205	0.00355258	0.00572844	0.00461451	0.00424548	0.00799478	0.0133398	0.0024237	0.00422043	0.0191935	0.0045229	0.00939699	0.0182446	0.000782101	0.0117281	0.0123617	0.00230756	0.00512033	0.00404314	0.000493506	0.00303827	0.00660007	0.00287948	0.00699666	0.00257208
12093					520.93	787.661	POS	0.659365	1.17945	0.519074	0.646815	1.17973	0.426769	0.83634	0.732026	0.930755	0.396159	0.519994	0.728557	0.570336	0.310368	0.976053	0.443569	0.741956	0.898566	1.45091	1.02256	0.758468	1.15016	1.32358	1.76083	0.544423	1.00379	1.40943	0.583275	0.768511	0.576298	0.276177	1.25019	1.63051	0.98106	0.591532	0.606521	0.576307	0.597762	0.844004	0.783188	0.908292	0.519603
12094					375.986	830.569	POS	0.706675	1.22	0.34248	0.9673	1.60961	0.636821	0.410502	0.958769	0.746889	0.502399	0.535236	1.031	0.454405	0.355907	1.23791	0.496694	0.670391	1.18565	2.06932	1.2897	0.871383	1.035	2.75901	3.46848	1.04	1.74681	2.34828	0.963275	1.40527	1.63885	0.425401	2.73341	3.26028	1.08346	1.33744	1.47381	0.606403	1.16664	1.26387	1.18119	1.62826	0.655258
12095					455.083	782.57	POS	0.476076	0.814862	0.353799	0.737351	1.00499	0.429911	0.749373	0.629296	0.484077	0.367715	0.548532	0.899027	0.57053	0.632623	0.726579	0.554604	0.506867	0.810692	1.10744	0.970812	0.668758	0.81922	1.36342	1.38761	0.556765	0.991741	1.35241	0.602717	0.767509	0.750207	0.480438	0.8815	1.44784	0.791094	0.783067	0.699334	0.352064	0.555941	0.711156	0.763737	0.845146	0.643198
12096					328.375	725.559	POS	0.0236688	0.0421723	0.0107046	0.0296302	0.0415535	0.0253438	0.0584658	0.0308505	0.0244284	0.0125423	0.00978789	0.0240101	0.0109607	0.0202222	0.0494476	0.0214038	0.0159069	0.0331661	0.10398	0.0455866	0.0316916	0.0360189	0.0671959	0.103787	0.0374186	0.0469094	0.0357953	0.0366737	0.0553906	0.0298271	0.0130907	0.0555233	0.0793519	0.0394394	0.0529472	0.0366495	0.0217937	0.0204993	0.0242068	0.0136954	0.0424323	0.0130875
12097					479.33	838.622	POS	0.16549	0.23833	0.120677	0.247928	0.333744	0.144177	0.174319	0.141389	0.119094	0.0976762	0.182149	0.196203	0.113198	0.194002	0.169238	0.873573	0.223151	0.292633	0.408535	0.286761	0.236113	0.247136	0.550541	0.390208	0.253062	0.304758	0.540559	0.300106	0.230884	0.240687	0.283963	0.313839	0.504001	0.323771	0.279931	0.476316	0.128912	0.190818	0.261232	0.209631	0.317387	0.182661
12098					456.572	758.57	POS	1.43851	7.23981	0.770627	1.24945	20.0338	1.16014	18.1589	0.838083	20.9627	11.0891	0.745352	0.826689	0.951978	8.25516	16.9717	27.1185	15.1683	12.2309	10.4944	22.9337	9.93189	7.86742	12.244	10.0881	18.1292	18.3454	20.5624	1.14652	22.3735	21.9695	1.04612	19.1909	14.377	7.6997	10.278	15.6647	11.8284	10.1551	11.2385	15.136	13.1232	12.9071
12101					396.165	758.559	POS	2.31182	1.35903	1.49279	2.73737	1.77165	2.16945	2.16244	2.02822	1.95304	0.910016	0.94068	2.46146	1.043	1.30973	2.40369	4.74389	1.10515	1.69662	3.63204	2.90486	2.05685	2.35506	3.25318	3.55802	2.43613	3.49501	3.59119	1.52894	1.3393	4.38017	1.16295	2.93666	3.01281	3.26166	4.00547	3.11352	0.805599	1.66432	1.44844	1.72771	2.58296	2.26175
12102					665.438	816.703	POS	0.181489	0.0355803	0.0302718	0.0504682	0.0616014	0.0364508	0.0489757	0.048437	0.0356616	0.0180263	0.0222806	0.0501444	0.0921788	0.039349	0.0555253	0.0483647	0.0316519	0.0479478	0.0621089	0.0410359	0.0518775	0.0658895	0.0959277	0.0548058	0.16942	0.0607573	0.0534038	0.058048	0.0433546	0.0826499	0.0274571	0.0818703	0.129118	0.0548797	0.116151	0.0470693	0.0242805	0.0339088	0.0448357	0.056657	0.0684465	0.0271101
12104					397.292	782.567	POS	28.9876	24.7858	13.0667	22.0269	29.5102	17.6282	10.943	17.0635	24.255	12.1911	10.1061	14.4986	15.9703	12.233	29.5725	18.5292	19.3201	25.0773	36.2292	18.4491	20.0222	21.3245	25.4957	27.9334	28.9321	21.5467	18.0853	29.1721	16.7911	28.9178	14.0768	36.621	43.2449	21.9836	30.7763	23.9922	20.337	18.1989	18.1838	21.6991	24.5954	14.7796
12107					442.533	834.601	POS	0.670924	0.477223	0.325894	0.830733	1.10725	0.642205	1.07984	0.893222	0.60223	0.545966	0.875086	0.696046	0.787226	0.634409	1.26286	0.909699	0.780321	1.08437	1.21009	0.929762	0.817268	0.772679	1.65568	1.40607	1.02866	1.97407	1.78512	1.17744	0.788616	1.29472	0.516909	2.02965	1.5529	0.695293	0.590367	1.41901	0.376169	1.2457	0.693278	1.88535	1.20462	0.533619
12108					492.01	731.606	POS	0.0599114	0.115554	0.0701793	0.0839192	0.0980141	0.0597868	0.103723	0.0840888	0.0714228	0.0551783	0.0567258	0.0850331	0.0704078	0.0631965	0.0938256	0.0768724	0.0687536	0.0852616	0.484812	0.469935	0.11783	0.114641	0.134298	0.147937	0.0649527	0.112658	0.21683	0.0514537	0.0910797	0.0574694	0.0542511	0.106582	0.126853	0.102792	0.103787	0.0853381	0.0717503	0.0672867	0.0642885	0.0780577	0.0974898	0.0692298
12111					415.043	731.598	POS	0.494439	0.825927	0.255247	0.583822	0.838206	0.50176	0.923588	0.668448	0.653361	0.398417	0.404773	0.627894	0.628272	0.403985	0.685302	0.414449	0.541318	0.6839	1.15459	0.832578	0.626014	1.10953	0.92593	1.27943	0.570771	0.885551	1.3365	0.445891	0.617961	0.442718	0.296869	0.874931	0.974034	0.708487	0.633367	0.65676	0.589308	0.525025	0.52413	0.565038	0.734854	0.49997
12113					476.734	810.601	POS	18.1324	28.884	13.2121	33.8505	51.7418	18.7522	29.6314	22.6746	16.2485	15.5911	25.6909	30.907	19.5955	19.6324	22.3127	30.9085	18.0034	49.2745	59.1925	31.1194	27.7678	28.5382	73.2715	49.125	18.6935	33.374	43.6668	37.885	31.6286	29.7468	19.6211	48.6311	48.7403	26.1918	41.2906	39.5153	14.4757	30.5325	39.0946	48.2683	36.9627	31.2086
12114					455.841	703.574	POS	0.115039	0.0691391	0.1064	0.132855	0.197021	0.0889475	0.198256	0.135398	0.0577574	0.0773676	0.116345	0.142313	0.101381	0.0809656	0.139533	0.0829281	0.132013	0.193403	0.243536	0.0716646	0.124113	0.199874	0.229972	0.273421	0.136352	0.19457	0.289486	0.125813	0.169694	0.15308	0.0896135	0.0563472	0.264783	0.1693	0.154001	0.125816	0.118464	0.121804	0.0698659	0.130898	0.161745	0.0981247
12117					778.248	908.854	POS	0.150882	0.095477	0.10965	0.245066	0.172732	0.222801	0.200417	0.149441	0.110629	0.0632712	0.106236	0.211301	0.245657	0.16325	0.175052	0.210645	0.196687	0.263779	0.350565	0.233985	0.183876	0.200292	0.36114	0.215027	0.403844	0.264652	0.280587	0.144673	0.157342	0.390305	0.167933	0.228386	0.299883	0.18831	0.389525	0.324907	0.102615	0.172772	0.208622	0.201768	0.247504	0.178815
12119					367.284	754.538	POS	0.879255	0.996284	0.292267	1.07029	2.14266	0.718904	0.330731	1.09641	0.264841	0.22074	0.402906	1.80676	0.814988	0.692775	1.62264	0.460838	0.445505	1.29223	3.03632	1.20913	0.989823	0.643083	3.87328	2.65623	0.990007	1.66048	1.13014	1.43395	0.844487	2.02887	0.468472	1.93547	5.40139	1.56591	2.28726	1.80286	0.353153	0.742481	1.15922	1.36506	1.7022	0.650546
12120					322.192	878.566	POS	0.027019	0.0489395	0.0139538	0.0482857	0.0666853	0.0192157	0.0358953	0.024109	0.0188623	0.00991942	0.0227402	0.0554021	0.0198145	0.0298266	0.0777218	0.0523158	0.0311517	0.0990527	0.158548	0.0611341	0.0460296	0.0318851	0.15412	0.139518	0.0397174	0.0760848	0.0918614	0.0563151	0.0575246	0.0483938	0.0164617	0.0577901	0.102564	0.0405182	0.0917138	0.0567777	0.0312905	0.0354156	0.0518625	0.0413456	0.0642716	0.0263247
12121					333.745	730.529	POS	0.0148494	0.00702936	0.00220587	0.00729257	0.0118711	0.00555145	0.00128219	0.0076185	0.00206815	0.00131299	0.00115598	0.0100921	0.00239697	0.00793265	0.0270967	0.0150274	0.00200965	0.00373097	0.0235868	0.00789522	0.0081003	0.00572019	0.0155679	0.0167686	0.0150777	0.00672395	0.00234705	0.00913033	0.00318792	0.0178518	0.00534317	0.00908765	0.0286728	0.0105071	0.0311723	0.0102513	0.00236804	0.0035116	0.0137182	0.0085235	0.0113437	0.00245987
12124					940.072	813.684	POS	0.134988	0.131463	0.130034	0.085463	0.168073	0.119864	0.182972	0.181064	0.151773	0.0641914	0.0752525	0.13926	0.0940646	0.094921	0.0992918	0.14237	0.0900139	0.135706	0.0838107	0.152916	0.122875	0.102613	0.0698062	0.174394	0.104239	0.216067	0.414493	0.126834	0.0963009	0.16634	0.0585802	0.0844172	0.207446	0.0923419	0.0711838	0.0614304	0.0646876	0.0582477	0.0984068	0.150518	0.127281	0.101868
12126					466.116	860.617	POS	0.167613	0.372541	0.135963	0.126745	0.19924	0.0848815	0.151043	0.0813707	0.203783	0.147269	0.151391	0.125456	0.0690174	0.0785077	0.153065	0.202796	0.121402	0.193502	0.110677	0.188705	0.153248	0.184765	0.184497	0.338084	0.118512	0.19393	0.549729	0.0781809	0.318006	0.144021	0.107991	0.326321	0.381859	0.135235	0.111642	0.0839809	0.116213	0.237733	0.13459	0.141721	0.20458	0.135438
12127					750.989	907.764	POS	0.318165	0.416621	0.219023	0.250238	0.327916	0.217714	0.319803	0.277775	0.278675	0.00651634	0.224927	0.232517	0.175398	0.218779	0.255788	0.407641	0.213217	0.302613	0.321502	0.338774	0.26618	0.328023	0.295592	0.370003	0.199791	0.305688	0.317131	0.283393	0.290563	0.203995	0.227973	0.00831061	0.356235	0.25584	0.15434	0.102082	0.207002	0.222618	0.238476	0.308993	0.246108	0.225703
12129					548.43	840.648	POS	0.0319778	0.0830408	0.0179439	0.0511911	0.114122	0.0175984	0.00469448	0.035249	0.0366423	0.0163276	0.0226047	0.043302	0.0197549	0.0195071	0.0530198	0.0266104	0.0347497	0.0769792	0.132784	0.0837301	0.0460915	0.147458	0.195472	0.126835	0.0395259	0.137627	0.116366	0.0548992	0.0465831	0.0571779	0.0351799	0.107373	0.314449	0.0625763	0.0842759	0.0716455	0.0238746	0.0419121	0.0660197	0.0800088	0.0952241	0.0350315
12130					492.558	746.625	POS	0.0638813	0.126994	0.0934574	0.0470854	0.178653	0.0587484	0.0523826	0.179371	0.0462299	0.063082	0.0964849	0.0694432	0.0818194	0.0283332	0.0677121	0.138198	0.0437489	0.146189	0.0492799	0.0856887	0.0858392	0.0502126	0.120856	0.0389126	0.0898037	0.0680984	0.207656	0.0391587	0.0806605	0.0253283	0.0532635	0.132545	0.0808255	0.0529036	0.106239	0.0469914	0.0352761	0.0854988	0.0393799	0.0455752	0.0736413	0.0476129
12131					466.233	862.623	POS	0.025769	0.0772782	0.0232935	0.0263554	0.0297918	0.0133271	0.0234064	0.0153606	0.0387998	0.024886	0.0246258	0.0207233	0.0126011	0.0103062	0.0195506	0.029595	0.0201839	0.0296116	0.0102673	0.0318604	0.0253797	0.0243855	0.0288053	0.0587632	0.0171929	0.0214309	0.10154	0.00904476	0.0446703	0.0212661	0.0177722	0.0519002	0.0698438	0.0194573	0.0146741	0.00969541	0.0131153	0.0470573	0.0263077	0.0229437	0.0326245	0.022779
12132					82.8204	568.337	POS	0.0117209	0.0187479	0.00406892	0.0221368	0.0189492	0.00739987	0.00499465	0.0221056	0.0072143	0.00370684	0.020905	0.0172467	0.0243162	0.00695333	0.0112372	0.00798757	0.0122559	0.0155993	0.0562758	0.0489758	0.0171399	0.020299	0.0633082	0.0246668	0.0275242	0.0224667	0.021571	0.0593599	0.0151364	0.0772148	0.0565341	0.0487704	0.110094	0.0385	0.112139	0.0565358	0.0113386	0.0243089	0.0631653	0.0817857	0.0491957	0.00692888
12134					484.595	786.6	POS	81.3625	97.1678	55.8134	87.2119	104.805	69.163	87.3378	58.8607	87.3601	44.9091	53.5175	70.0228	65.2938	52.7968	95.5556	99.3698	76.7761	99.9806	150.118	89.7581	81.359	102.003	116.762	128.906	105.473	100.368	110.669	79.4492	85.2464	101.456	69.4119	108.556	150.557	98.4482	117.84	80.7255	65.9335	61.8242	81.0041	89.4043	97.5809	62.6549
12135					580.456	868.679	POS	0.012138	0.043728	0.00944833	0.0183307	0.0218958	0.00704806	0.0187622	0.0112764	0.027814	0.00701369	0.0128944	0.0108438	0.00559899	0.0063062	0.0215679	0.0112265	0.012807	0.0121619	0.0374247	0.0269305	0.0167608	0.0267206	0.0220872	0.0547911	0.0150459	0.0162465	0.0475722	0.0139558	0.0165548	0.0141913	0.00816039	0.0447906	0.0423915	0.0274963	0.030263	0.0215449	0.0140592	0.0210709	0.0145864	0.027226	0.0251976	0.015748
12136					351.695	778.538	POS	0.476292	0.390579	0.178395	0.328433	0.682301	0.31687	0.113894	0.578751	0.193854	0.120977	0.221677	0.493708	0.258898	0.191685	0.498987	0.430772	0.193583	0.470514	0.739124	0.353616	0.361645	0.23648	1.16169	0.92598	0.462612	0.486293	0.586246	0.35842	0.476208	0.787889	0.25609	1.01834	1.66083	0.49432	0.694629	0.554477	0.141533	0.466006	0.388595	0.569012	0.61714	0.193745
12137					688.968	844.732	POS	0.815265	0.0815344	0.117395	0.245445	0.213951	0.249645	0.0604648	0.165587	0.098942	0.0960893	0.0747827	0.402018	0.461031	0.286327	0.335887	0.315838	0.0709331	0.240481	0.547177	0.251696	0.256524	0.355665	0.687238	0.260589	0.907711	0.328041	0.217016	0.400726	0.27387	0.493608	0.105081	0.441333	0.809825	0.200346	0.830911	0.274837	0.124063	0.224654	0.155228	0.317991	0.389933	0.171133
12139					533.605	636.556	POS	0.661755	0.825477	0.448112	1.42595	0.654947	1.30213	2.49215	0.436984	1.18055	0.674005	0.659595	1.39927	0.72369	0.475529	1.21959	0.573726	0.626725	1.42514	4.46244	1.37865	1.15232	2.85813	4.23048	4.45287	3.55277	1.91217	5.25027	0.623477	2.49542	1.22537	0.79385	4.23532	5.34896	3.25687	2.88152	0.980053	1.52509	1.61511	1.30513	1.77504	2.64831	1.92866
12140					731.755	808.737	POS	0.138566	0.0533775	0.10593	0.173547	0.222808	0.243168	0.0289424	0.175505	0.0186139	0.0172524	0.0576804	0.301566	0.444456	0.139908	0.145467	0.53168	0.0793227	0.259849	0.751716	0.122005	0.200568	0.0648789	0.374047	0.119902	0.681216	0.269097	0.0993321	0.144309	0.113927	0.610516	0.211177	0.0869244	0.414445	0.198031	1.00244	0.653179	0.0279637	0.138715	0.0994435	0.20323	0.290146	0.0508365
12141					826.647	900.801	POS	0.0221741	0.033707	0.0255362	0.0191008	0.0210767	0.034649	0.0755291	0.0135532	0.033986	0.0145609	0.0154579	0.0254827	0.0163398	0.0276999	0.0542332	0.102553	0.0135434	0.0190727	0.0723913	0.0380638	0.0339355	0.0526704	0.0555391	0.0337593	0.0748597	0.0499549	0.073787	0.0266561	0.0460198	0.0312599	0.0204035	0.080706	0.0640251	0.0497344	0.032067	0.0234559	0.0237224	0.0328176	0.0139504	0.022593	0.0425253	0.0557992
12142					416.803	834.591	POS	0.552017	0.691154	0.450989	0.457537	0.704653	0.377632	0.44745	0.373451	0.513333	0.430878	0.459277	0.392374	0.323083	0.223683	0.509032	0.682959	0.43108	0.782423	0.690489	0.537665	0.501558	0.540861	0.904799	1.32144	0.500862	0.579743	1.30545	0.341506	0.913626	0.675781	0.334679	1.1169	1.194	0.500131	0.662246	0.444817	0.482497	0.802024	0.586068	0.632709	0.728428	0.606843
12143					396.141	675.543	POS	0.0130254	0.00768732	0.0134378	0.0105432	0.0199996	0.0081883	0.0175439	0.0122334	0.0105416	0.0072347	0.011963	0.00690968	0.0136845	0.00387004	0.0105548	0.0108963	0.0101868	0.0245365	0.0269805	0.0107698	0.0125394	0.00802081	0.0109574	0.0242736	0.00902333	0.0267999	0.0285094	0.0114066	0.0203737	0.0101295	0.00843548	0.0150769	0.0298268	0.00325315	0.0153251	0.0085848	0.00623786	0.0175596	0.00720995	0.0190076	0.0147374	0.00875213
12144					430.719	718.593	POS	0.0654322	0.114542	0.0885157	0.0932102	0.178441	0.0715452	0.0926026	0.132034	0.078099	0.109575	0.104854	0.0932992	0.110772	0.0425602	0.0739961	0.189062	0.0753024	0.134003	0.125947	0.0954633	0.103463	0.106113	0.120531	0.147204	0.0187051	0.109404	0.159503	0.0541065	0.147762	0.0594646	0.069005	0.147558	0.139982	0.100564	0.0784105	0.0993077	0.0499194	0.0804631	0.0533169	0.0996103	0.0968911	0.0422888
12145					536.235	840.648	POS	0.03915	0.180733	0.0513985	0.0525625	0.0756298	0.0210471	0.0598362	0.032589	0.11016	0.0298069	0.0239105	0.0363542	0.0212408	0.0181351	0.0871603	0.0349926	0.0384589	0.0382235	0.15782	0.181557	0.0645383	0.084078	0.0815045	0.16249	0.0491204	0.0585549	0.201186	0.0375435	0.052034	0.0478824	0.0251884	0.154426	0.141845	0.0634972	0.0641823	0.100079	0.0470384	0.0469625	0.0586293	0.0504137	0.0803503	0.0623465
12146					496.868	862.634	POS	0.0411745	0.0942846	0.0411455	0.112651	0.144005	0.0308611	0.073485	0.0627041	0.0371672	0.0302014	0.0514686	0.0876907	0.0422071	0.0936963	0.0813956	0.0599845	0.0520437	0.183149	0.19737	0.133836	0.082526	0.095629	0.276455	0.207966	0.0839526	0.185785	0.364788	0.097758	0.0971249	0.104248	0.0698915	0.197713	0.37724	0.0892358	0.0803272	0.203252	0.0413719	0.0871428	0.107579	0.221335	0.157305	0.0486389
12147					665.54	871.73	POS	0.00166149	0.00503094	0.000574346	0.00655006	0.00522613	0.005192	0.00419331	0.00593525	0.00534971	0.00173599	0.00288937	0.00670538	0.00910222	0.000656832	0.00436482	0.0134777	0.00477426	0.00701053	0.0291657	0.00197626	0.00607861	0.00502647	0.00934427	0.00571301	0.0219725	0.00722779	0.00360348	0.00466789	0.00394024	0.0475333	0.0025338	0.00451601	0.00214098	0.00536313	0.0191969	0.00400941	0.00104375	0.00436846	0.00509433	0.00521607	0.00855325	0.0012464
12148					398.983	730.539	POS	0.818432	0.691953	0.253426	0.605454	0.853678	0.545805	0.291778	0.605525	0.323294	0.207991	0.0229433	0.678107	0.55959	0.440357	0.882238	0.560043	0.370648	0.587655	1.60908	0.666247	0.578712	0.723709	1.23276	1.32659	0.915025	0.786136	0.438086	0.666278	0.643444	0.779678	0.398058	0.770134	1.54787	0.929341	1.08425	0.786524	0.348357	0.405117	0.61165	0.728743	0.795881	0.413266
12149					422.586	782.57	POS	55.8378	74.7056	44.2721	73.7409	99.9038	50.4091	82.9516	72.8609	51.9458	51.2955	69.4276	88.7495	68.0199	61.4534	73.9673	80.0487	58.6707	95.9366	96.3799	92.809	72.1693	76.3045	132.819	120.304	60.1748	102.073	122.897	73.3044	80.6051	73.7667	51.9635	86.4185	125.16	66.8774	81.945	78.901	40.9436	63.6102	72.8443	82.5992	83.869	71.5647
12151					328.278	854.564	POS	0.041444	0.0548442	0.0191137	0.0608214	0.0539453	0.0264615	0.0526758	0.0309174	0.0263448	0.0131032	0.0246912	0.0497147	0.0206967	0.0362553	0.10078	0.054803	0.0308448	0.0642297	0.157341	0.0657709	0.0492399	0.0442419	0.125495	0.147742	0.068877	0.079601	0.0780312	0.0525084	0.0683448	0.0710996	0.0183053	0.061484	0.139635	0.0668222	0.0999946	0.0558809	0.0578476	0.0276317	0.0551369	0.0321407	0.0710957	0.0273002
12152					691.387	871.754	POS	0.230991	0.0833876	0.0520402	0.153021	0.11018	0.159935	0.140951	0.0649963	0.101493	0.0914346	0.0661807	0.206672	0.0776202	0.194987	0.186012	0.209203	0.03812	0.170424	0.500874	0.201916	0.152022	0.292018	0.369786	0.278151	0.404776	0.176955	0.176074	0.229546	0.182639	0.193227	0.114117	0.360366	0.384862	0.0870659	0.395523	0.145351	0.0861884	0.134999	0.104656	0.164529	0.225307	0.144546
12153					637.376	734.629	POS	0.124538	0.0066451	0.0464373	0.0395676	0.0263773	0.018371	0.00735919	0.0224517	0.00216363	0.00210224	0.0018216	0.0506513	0.226912	0.0780552	0.0440669	0.0522123	0.0111874	0.0214528	0.213359	0.0389406	0.0517336	0.125542	0.121689	0.022392	0.0825832	0.0278927	0.0080952	0.0405716	0.0195952	0.0394932	0.0256868	0.0227619	0.0947197	0.0995992	0.0293221	0.0528384	0.0124765	0.0171468	0.019454	0.020062	0.0464169	0.00461632
12156					324.861	754.528	POS	0.00131336	0.0025594	0.00027183	0.00265382	0.00277733	0.00143466	0.000302758	0.00376117	0.000345606	0.000205841	0.00118303	0.00448067	0.00100404	0.00276582	0.00328523	0.002481	0.000291466	0.00244985	0.0129582	0.00365689	0.0025091	0.000234844	0.00952668	0.00817326	0.0019815	0.00173881	0.00130303	0.00570181	0.00112983	0.00556225	0.00121837	0.00609967	0.0120621	0.00506086	0.00807272	0.0052676	0.000462576	0.00310502	0.00426332	0.00290351	0.00441409	0.00134701
12161					400.541	727.562	POS	0.189307	0.278132	0.217818	0.261025	0.36933	0.15333	0.395229	0.239016	0.271832	0.166769	0.2015	0.252397	0.215717	0.160628	0.301631	0.310407	0.264089	0.270326	0.380867	0.318144	0.260875	0.371569	0.436802	0.445698	0.246959	0.381041	0.578273	0.203039	0.30714	0.22728	0.172134	0.288268	0.415776	0.297422	0.290579	0.25476	0.201585	0.198604	0.233336	0.264231	0.306026	0.212123
12163					496.804	860.604	POS	0.0209066	0.0282636	0.0207151	0.0354857	0.0492844	0.0266961	0.04845	0.0218396	0.0227699	0.0179201	0.0169282	0.046726	0.0235504	0.037213	0.061103	0.025184	0.0217901	0.0486773	0.0268209	0.0356543	0.0317989	0.0368485	0.0535911	0.0534004	0.0519719	0.0873596	0.0785706	0.0197123	0.0305959	0.0600226	0.0280061	0.0411069	0.0841857	0.0320164	0.0329694	0.0436376	0.0504968	0.0294845	0.0399383	0.0592591	0.0480618	0.0256247
12164					934.802	876.799	POS	0.105718	0.101275	0.0973864	0.190068	0.113798	0.152901	0.205122	0.10673	0.141471	0.0818395	0.114659	0.161618	0.169674	0.0580346	0.164541	0.159104	0.154972	0.18236	0.175972	0.0646609	0.135095	0.058319	0.273773	0.211635	0.242444	0.176354	0.375269	0.133769	0.0501761	0.311381	0.0695813	0.212191	0.251418	0.250258	0.123923	0.145392	0.107294	0.169247	0.164163	0.20264	0.185749	0.245402
12165					388.365	806.569	POS	4.21501	6.4327	2.52771	5.96766	9.9207	3.86605	3.1532	5.61396	4.2553	3.44565	3.86557	5.28469	3.96065	2.21667	6.48242	3.59636	4.08107	7.75742	10.9562	6.80151	5.22002	5.7497	11.9272	12.7865	5.92758	7.6806	9.05948	6.85764	5.03482	7.29267	2.40163	11.0168	17.0324	5.94623	8.65204	5.77825	3.51579	5.83663	6.98088	7.72829	7.74764	4.67639
12166					172.619	524.371	POS	0.00442601	0.0126739	0.0033608	0.0170081	0.0135035	0.00829364	0.00966368	0.0117192	0.0103222	0.00355188	0.0143328	0.0157134	0.0144408	0.00462034	0.0103654	0.00528318	0.0072397	0.00998807	0.0588543	0.0419361	0.0138649	0.0194447	0.0232128	0.0235854	0.0106247	0.0128671	0.0232004	0.0217586	0.0120946	0.012596	0.0166601	0.0226268	0.0509627	0.0329708	0.0246647	0.0176996	0.0155242	0.0151203	0.0307067	0.0430113	0.0225964	0.00558105
12171					426.051	810.59	POS	0.802513	0.728555	0.524617	0.65469	0.991999	0.401505	0.617275	0.571672	0.349306	0.542665	0.7339	0.668798	0.490436	0.64883	0.482936	2.018	0.582212	1.15873	1.00022	0.901381	0.743512	0.72783	1.39142	1.28737	0.549482	0.879698	1.73057	0.831948	0.710367	0.712097	0.579119	0.917763	1.29709	0.70379	0.795384	1.01193	0.376331	0.761303	0.683937	0.952533	0.889471	0.630026
12172					118.618	496.339	POS	0.263699	0.491644	0.25165	0.763543	0.779081	0.233616	0.219163	0.530772	0.188495	0.150336	0.46594	1.00286	0.505303	0.338108	0.386639	0.0375467	0.325422	0.346046	0.254722	2.33711	0.493585	0.729889	0.958563	0.828512	0.410317	0.468077	0.64983	0.620433	0.327229	0.67534	0.78065	1.0474	0.380314	1.90418	0.972681	0.618035	0.10096	0.481289	1.11529	1.39644	0.761338	0.202224
12173					344.485	756.545	POS	0.0184561	0.0213852	0.00739422	0.0179885	0.0231455	0.0158423	0.00689214	0.0131075	0.010855	0.00742779	0.00588385	0.00117772	0.00924296	0.00701665	0.0291419	0.022437	0.00706721	0.0186571	0.0586162	0.00736855	0.0154552	0.0180128	0.0165782	0.0477824	0.0256997	0.0195397	0.0116776	0.0273801	0.0132027	0.0216772	0.00491441	0.0254083	0.0477699	0.00832049	0.0531266	0.0213397	0.0119105	0.012351	0.0190558	0.0219717	0.0225115	0.0119995
12176					701.179	794.713	POS	1.03624	0.0452081	0.35537	0.171135	0.16691	0.24984	0.0852887	0.175173	0.0250619	0.0239785	0.0368618	0.253949	1.69335	0.146209	0.262515	0.202381	0.0690532	0.240995	1.00077	0.106346	0.317332	0.137037	0.572546	0.125273	1.46471	0.370869	0.108598	0.356477	0.114438	0.929808	0.0906821	0.134703	0.549399	0.203898	0.977312	0.264373	0.0455628	0.110201	0.0805406	0.181692	0.358848	0.0908551
12177					375.985	832.576	POS	0.112267	0.204374	0.0583654	0.150187	0.247607	0.0961331	0.0724839	0.138808	0.11567	0.0807541	0.0905745	0.160994	0.074485	0.0579396	0.207917	0.0827074	0.102187	0.180988	0.31085	0.199298	0.13723	0.161944	0.43198	0.521928	0.170721	0.259318	0.376354	0.155728	0.214334	0.270179	0.0648879	0.423669	0.496379	0.172496	0.216847	0.20435	0.0878931	0.184439	0.203797	0.178988	0.252433	0.106083
12178					416.877	832.584	POS	3.4611	4.53897	2.76974	2.9587	4.57964	2.36477	2.79088	2.30068	3.1285	2.7357	2.90129	2.41711	1.90552	1.40165	3.34391	4.34003	2.74856	4.86987	4.62888	3.47656	3.1831	3.59527	5.58944	8.55869	3.10653	4.2272	8.14267	1.9804	6.01457	4.15402	2.19124	7.0532	7.87001	3.27768	4.18714	2.82823	3.04465	5.09606	3.7143	4.01345	4.66551	3.924
12179					754.825	888.8	POS	1.25889	1.70171	0.828826	1.30559	1.55283	2.05091	1.65806	1.14528	1.33669	1.08174	1.02521	1.62017	1.46516	0.698095	1.24755	1.30361	0.873932	3.00907	3.76368	1.56039	1.52437	2.81623	2.38711	3.40598	2.46992	1.8585	3.02361	0.73386	2.3769	1.2532	1.13636	3.72262	3.69738	2.64794	2.53473	1.33758	1.31125	2.01278	1.26919	2.03456	2.21209	1.63014
12181					446.74	786.59	POS	5.09003	13.027	5.99282	11.6745	10.9207	4.13483	10.6585	8.15832	4.62945	2.89902	6.70014	9.77872	8.1446	7.35767	11.6414	8.90619	4.95771	13.1675	20.5416	14.4735	9.14271	9.40567	18.6681	13.263	11.7466	14.482	11.6641	12.2886	11.2455	10.196	6.55674	14.9353	19.7192	12.4922	17.399	9.23179	0.724543	9.26652	11.7656	12.7861	11.9914	11.0728
12182					479.423	836.617	POS	1.56404	1.55956	0.767828	1.51931	2.11624	0.901387	1.1728	1.00424	0.700736	0.667608	1.22284	1.20862	0.775599	1.25384	1.13856	5.81565	1.4237	1.96877	2.83787	1.72734	1.56733	1.59121	3.61977	2.39505	1.75201	2.07759	3.5356	2.04456	1.56181	1.63062	1.50711	2.15616	3.22153	2.10625	1.7864	3.02382	0.866445	1.2331	1.69889	2.78283	2.13636	1.75569
12183					767.135	907.771	POS	1.36205	1.47978	0.866984	1.0557	1.12826	1.04866	1.34276	1.09397	1.28432	1.02357	0.998954	0.938024	0.89297	0.897942	0.90417	1.92398	0.821912	1.22152	1.42914	1.32697	1.15208	1.43137	1.09109	1.51142	1.03394	1.22409	1.18811	1.02065	1.29961	1.03957	1.04538	1.47574	1.31132	1.17812	0.819824	0.708894	1.04216	1.01296	0.921584	1.23697	1.13646	1.00255
12184					495.843	748.585	POS	0.0817586	0.127154	0.0543573	0.0821001	0.235354	0.0801959	0.0770276	0.136159	0.0897187	0.0470672	0.0672316	0.107511	0.108346	0.0762394	0.0953912	0.0894184	0.0567999	0.162934	0.289434	0.118682	0.109144	0.152378	0.137019	0.172144	0.0924347	0.0963438	0.166626	0.0578125	0.11292	0.10401	0.0756246	0.140654	0.230913	0.152978	0.14611	0.125373	0.0642655	0.0899518	0.0695748	0.108239	0.120809	0.0574823
12186					87.0281	496.34	POS	8.31448	12.8706	5.11105	21.1836	14.0932	6.52122	5.9249	16.073	7.11875	3.00125	13.7301	17.8715	15.4332	7.84859	11.1271	5.63495	9.86057	9.10155	49.387	51.8309	14.6019	22.6523	27.9586	17.6068	11.7575	14.0098	18.2366	16.9542	10.5529	20.3766	22.1747	21.4363	74.4238	40.5744	29.4438	18.1805	17.8902	13.3106	33.3291	36.2536	24.5854	5.75272
12187					399.427	856.586	POS	0.0301013	0.0535385	0.027997	0.121332	0.232465	0.0574837	0.0365291	0.107933	0.045719	0.0429168	0.0363564	0.135334	0.0359362	0.0435171	0.0948035	0.0523266	0.0384428	0.127908	0.12535	0.136271	0.0791131	0.109876	0.366227	0.217798	0.10441	0.236819	0.25094	0.0745356	0.0828541	0.133778	0.0592069	0.143405	0.788443	0.0671075	0.10271	0.145969	0.0287979	0.0717636	0.131942	0.164483	0.172688	0.040396
12188					81.6659	548.362	POS	0.00310804	0.00731605	0.00100714	0.0104718	0.00964355	0.00348457	0.00184982	0.00754967	0.00206287	0.000547806	0.00650418	0.00739794	0.00738379	0.00298277	0.00473669	0.00272121	0.00546235	0.00813139	0.0214014	0.0196657	0.00667143	0.00713921	0.0272572	0.00818947	0.0113187	0.00981622	0.00800736	0.0251544	0.00494744	0.0277119	0.0245755	0.0185595	0.0530084	0.0128275	0.044984	0.0227111	0.00391645	0.0100602	0.028625	0.0376237	0.0203386	0.00369694
12189					448.527	748.578	POS	0.12351	0.105968	0.0936849	0.0974011	0.155847	0.162269	0.0788677	0.134915	0.0720812	0.0576847	0.0836519	0.146556	0.196167	0.080532	0.146055	0.289137	0.108741	0.228617	0.24661	0.0916229	0.134996	0.114052	0.159512	0.197108	0.164965	0.189675	0.177068	0.0886016	0.118209	0.168606	0.100333	0.131255	0.145722	0.166601	0.171454	0.247637	0.0630391	0.079413	0.0940361	0.120875	0.142009	0.0508603
12190					347.943	804.554	POS	0.0734493	0.172086	0.0382291	0.11196	0.169406	0.0668997	0.0336527	0.139146	0.0495146	0.0554442	0.0701173	0.101228	0.0423799	0.0583181	0.127753	0.133746	0.0491467	0.129588	0.347149	0.167468	0.106834	0.0999386	0.20872	0.298332	0.108187	0.0924935	0.12615	0.176253	0.0880959	0.189656	0.0614356	0.00266068	0.320383	0.153395	0.23473	0.18305	0.0400403	0.158911	0.165622	0.15387	0.150628	0.0824863
12192					422.377	804.55	POS	0.808888	0.763931	0.797616	0.921923	0.954935	0.787685	0.973308	0.905233	0.731071	0.810043	0.970936	0.827983	0.910586	0.865484	0.775234	2.92228	0.780003	1.08309	0.731994	0.905871	0.961405	0.848679	0.895834	0.752137	0.762665	0.916853	0.924222	1.02398	0.786486	0.675632	0.865944	0.681806	0.885162	0.615184	0.734091	0.655789	0.588887	0.731742	0.688737	0.872852	0.784562	0.782594
12193					397.9	804.55	POS	2.41044	2.48797	1.90692	2.76692	3.61171	1.80463	1.52049	2.14169	2.73008	1.28468	1.15366	1.60297	1.83731	1.27041	2.71952	1.44594	2.20603	3.0584	3.44953	2.33324	2.18713	2.87425	3.5037	3.30419	3.17473	3.09492	2.28327	2.51779	2.54234	3.05209	1.65297	3.08039	4.32637	2.59909	2.93248	2.69693	2.40323	1.76277	1.95038	2.19959	2.73429	1.68244
12196					549.524	848.652	POS	0.151529	0.289084	0.0902612	0.109648	0.338627	0.0859658	0.198704	0.211424	0.159719	0.0565476	0.145621	0.123163	0.121817	0.0866155	0.133158	0.0695645	0.0986694	0.199569	0.231107	0.220668	0.156073	0.178518	0.236345	0.342297	0.0743201	0.11078	0.368376	0.148036	0.164937	0.190029	0.076356	0.233278	0.345168	0.165466	0.145605	0.197531	0.0680346	0.108136	0.123562	0.136876	0.179666	0.15881
12197					676.661	804.706	POS	0.0116552	0.00722979	0.00472934	0.00898533	0.00976141	0.0158134	0.00564467	0.00974751	0.00221118	0.00271145	0.00260342	0.0182822	0.0121396	0.00798488	0.00768391	0.0152626	0.0048635	0.0156598	0.0284147	0.0111256	0.0101255	0.0142922	0.0236219	0.00743514	0.0236363	0.0128702	0.0274163	0.00110126	0.00864241	0.0115804	0.00695055	0.0108204	0.016373	0.0141156	0.0169794	0.0138704	0.00601159	0.00859678	0.00952374	0.00982482	0.0128243	0.00479666
12198					384.003	856.585	POS	0.0554592	0.204431	0.0148145	0.100535	0.0953158	0.0507865	0.0395602	0.0863888	0.0595473	0.0430051	0.0560557	0.0782028	0.0293671	0.0292117	0.0621509	0.0753337	0.0601571	0.111216	0.147317	0.106823	0.0752839	0.0846975	0.298969	0.156401	0.113557	0.172807	0.216841	0.111004	0.100298	0.187104	0.0613066	0.432821	0.351138	0.0762372	0.275835	0.132	0.0392103	0.1083	0.117373	0.15143	0.167754	0.0772259
12199					416.464	772.576	POS	0.069347	0.113842	0.0400533	0.0514075	0.114775	0.100076	0.0497016	0.0877829	0.0706197	0.058926	0.0456102	0.0645991	0.0509859	0.0261889	0.090613	0.144456	0.0373208	0.141074	0.146149	0.0462609	0.0774894	0.0481389	0.0997135	0.115141	0.0615463	0.0594064	0.0611981	0.0393094	0.0342943	0.0835147	0.0500759	0.133634	0.166758	0.038985	0.0375877	0.0843021	0.0545914	0.0659484	0.0748299	0.118466	0.0751285	0.0626101
12201					410.271	808.575	POS	7.40808	9.94206	5.6314	8.1139	12.2883	6.49027	8.23907	8.045	7.17387	5.62049	8.28407	8.6041	5.85529	5.23201	8.893	13.6884	7.52396	11.3395	13.6457	9.16355	8.5591	8.33195	16.9923	17.0321	9.7818	12.1817	17.8864	7.12973	12.6277	12.575	7.0738	15.2205	19.4559	9.06971	12.7874	10.5032	5.41269	9.56762	9.72937	11.0877	11.813	8.1814
12204					382.44	792.554	POS	0.611674	0.717861	0.339082	0.306863	0.957174	0.485984	0.338068	0.721814	0.299622	0.257837	0.582238	0.761443	0.414663	0.210742	0.587237	0.724175	0.303444	0.736001	0.784143	0.370245	0.525515	0.43577	1.19036	1.71192	0.435947	0.681899	1.31982	0.211614	1.23279	0.5168	0.326208	1.7638	1.95417	0.772478	0.848847	0.766511	0.189202	0.579554	0.43503	0.674794	0.844606	0.262339
12205					395.278	756.553	POS	18.5678	10.9167	12.0436	22.7143	14.8626	17.3141	12.6387	11.4664	9.92285	7.51027	7.50132	19.8441	12.8319	10.9156	29.2684	36.7309	13.6511	21.1222	30.4398	24.1197	17.2191	18.9189	26.3622	26.9346	19.9507	27.6236	28.849	21.5307	10.9298	35.5054	9.43783	15.1044	24.9793	27.1737	33.2979	25.1296	6.67174	13.7406	11.6325	14.4204	20.9575	17.6463
12207					715.361	901.725	POS	1.87033	0.828603	0.803265	1.18723	1.22836	1.38025	1.79072	0.794076	1.40215	1.32848	0.872046	1.16052	0.555886	1.06937	1.57532	2.73758	0.113499	1.61921	2.56262	1.82778	1.33536	2.55066	0.226604	1.98393	2.48855	1.42762	1.65593	1.73289	1.29825	1.51424	1.22566	3.06031	2.32198	1.67029	1.83687	0.887455	1.45188	1.08356	0.930814	2.06694	1.65339	1.42743
12209					464.092	836.607	POS	1.61685	2.45682	1.3044	2.23104	3.13377	1.43985	2.3165	1.6134	1.69437	1.13535	2.37621	1.9618	1.1608	1.50961	2.17205	4.39189	1.81516	3.01834	3.34557	2.05934	2.13765	2.37785	4.32451	4.48549	2.6973	3.60332	5.00675	1.77532	3.74753	3.01074	2.4015	4.01429	4.77756	2.38005	3.15895	2.81867	1.59251	2.32152	2.27006	3.12425	3.15201	1.36125
12210					443.06	836.606	POS	0.101957	0.073344	0.0878594	0.181896	0.279275	0.0916368	0.155862	0.128311	0.0994572	0.0831391	0.128733	0.20812	0.105825	0.0992563	0.178166	0.199948	0.0978481	0.322603	0.17569	0.227586	0.151326	0.191488	0.398685	0.381811	0.13548	0.330626	0.579499	0.194434	0.143201	0.187821	0.0774799	0.327217	0.476544	0.0896934	0.167497	0.209851	0.10559	0.204289	0.185312	0.317987	0.247606	0.127087
12211					466.291	800.608	POS	0.0614817	0.0748741	0.02985	0.0444901	0.0934324	0.0516476	0.0293093	0.0521218	0.0340952	0.0379649	0.0597248	0.0511694	0.0789996	0.0188057	0.0415613	0.0449406	0.0248711	0.093381	0.0779295	0.0483353	0.0524493	0.0414918	0.0546129	0.0813431	0.0586202	0.064466	0.0511294	0.0300549	0.0475721	0.0317685	0.0243677	0.0936771	0.102381	0.0593273	0.0611586	0.0255725	0.0211111	0.0420654	0.046902	0.0975749	0.054484	0.0588117
12214					475.168	750.543	POS	0.12333	0.256255	0.0882393	0.264186	0.337203	0.105827	0.0978215	0.277249	0.168446	0.167393	0.160831	0.162349	0.114426	0.0654466	0.117187	0.361838	0.102363	0.176407	0.216973	0.159461	0.176161	0.115427	0.151298	0.133777	0.129484	0.131358	0.12529	0.108941	0.0703551	0.248062	0.129015	0.286073	0.2692	0.11243	0.168305	0.170046	0.0547821	0.103483	0.113279	0.202461	0.148582	0.12403
12218					604.125	786.601	POS	0.0434785	0.0615834	0.0250925	0.0436008	0.0592414	0.0286726	0.0579904	0.0375514	0.0597432	0.0171659	0.0217146	0.0298129	0.0272653	0.0220691	0.0560443	0.0294667	0.0377226	0.0495761	0.110315	0.055421	0.0436764	0.0629596	0.067004	0.0923982	0.0589885	0.0556377	0.0590836	0.0404878	0.030039	0.0543156	0.0313399	0.0737216	0.118932	0.0658706	0.073633	0.0459986	0.0229216	0.0265737	0.0439957	0.0488846	0.0564624	0.0306353
12219					396.745	768.555	POS	0.670937	0.963563	0.592372	0.735151	2.08817	0.736613	0.927437	1.50463	0.437452	0.563382	1.31996	2.26872	1.43565	0.623271	0.675129	1.09358	0.528932	1.51815	1.27567	0.863719	1.04112	0.792692	2.49085	2.4253	0.52195	1.40412	2.02241	0.478424	1.6768	0.599363	0.652103	1.50233	2.77032	1.13162	1.28992	1.30219	0.265592	0.768653	0.857432	1.39306	1.28132	0.698796
12220					447.639	746.571	POS	1.19487	1.23571	0.977682	1.04426	1.81228	1.62718	0.834569	1.47175	0.817603	0.625962	0.926043	1.43508	1.92906	0.847505	1.55399	2.69125	1.10217	2.28598	2.80772	1.16626	1.41935	1.30827	1.78673	2.39804	1.67641	1.93599	1.92719	0.885284	1.30188	1.87107	1.06744	1.56426	1.92568	1.66879	2.06355	2.70702	0.636678	0.867886	1.0481	1.39961	1.58105	0.672951
12223					673.65	745.623	POS	0.0491107	0.00560059	0.0680003	0.00511084	0.00352186	0.00479378	0.00369688	0.00506794	0.00384402	0.00358993	0.0036578	0.00547015	0.132713	0.0107721	0.00494543	0.0127488	0.00250688	0.0052518	0.030137	0.00487151	0.0182706	0.00223735	0.0171061	0.0056322	0.0563058	0.00828889	0.00524532	0.0084245	0.0046153	0.0409731	0.00540438	0.00525503	0.015794	0.00651401	0.0357523	0.00594861	0.00362345	0.00400575	0.00110499	0.00401006	0.0124337	0.00396349
12224					739.775	951.82	POS	0.238297	0.225873	0.140806	0.327631	0.432403	0.632537	0.382923	0.406496	0.462103	0.254057	0.253818	0.491428	0.216438	0.428806	0.355145	0.553364	0.246102	0.555533	0.787372	0.371112	0.388112	0.930092	1.71587	0.879724	0.609096	0.678123	0.956618	0.253138	0.595498	0.343163	0.186094	0.725688	0.842421	0.481918	0.373086	0.357302	0.259653	0.465689	0.526676	0.43987	0.611564	0.372998
12225					130.032	496.339	POS	0.0116599	0.0323294	0.00875804	0.0651049	0.0334175	0.0262491	0.0254972	0.0439508	0.0276425	0.00587441	0.0346657	0.0501165	0.0375731	0.0120214	0.0401013	0.0140756	0.0177424	0.0253741	0.178271	0.14828	0.0419352	0.064018	0.0972819	0.0749587	0.0298215	0.0317872	0.0590774	0.0653751	0.0303654	0.0460919	0.0548627	0.0772803	0.247874	0.128647	0.0844619	0.0629382	0.048845	0.0487778	0.734822	0.790053	0.146176	0.0161984
12226					458.634	812.607	POS	0.481485	0.740815	0.00381687	1.33149	1.87398	0.409202	1.09672	0.525054	0.276487	0.24344	0.681997	0.209121	0.524755	0.662082	0.766598	0.90687	0.551058	1.25404	2.26408	0.825065	0.781408	1.67352	2.2224	2.56347	0.929942	1.33124	1.55665	1.10549	1.08992	1.04374	0.569088	1.02446	3.43761	1.02279	1.42161	1.19658	0.56137	0.518297	0.96922	1.20373	1.33901	0.649467
12227					733.453	690.618	POS	2.27213	9.80864	3.54333	4.33825	12.3161	1.61163	3.81862	7.8273	2.90995	1.84326	4.88353	4.85487	3.50048	2.51708	4.46301	3.27974	5.19808	4.93971	5.52461	7.96521	4.87078	4.1536	6.94592	8.59277	0.842385	5.90619	10.0739	3.40482	4.05756	2.59576	2.47263	4.30901	9.19695	5.24778	3.27263	5.16904	1.4592	2.79741	4.00809	4.96973	4.70923	2.28276
12228					352.194	792.531	POS	0.0205985	0.0298942	0.0189778	0.0242096	0.0335662	0.0170171	0.0360084	0.0256569	0.0286323	0.014785	0.0168235	0.0236712	0.021217	0.0150486	0.0314589	0.0161493	0.0240846	0.0319186	0.0355651	0.0310196	0.0248151	0.0119339	0.0377824	0.0481763	0.029991	0.0339546	0.0597589	0.0217088	0.0270762	0.0234557	0.0107579	0.0311686	0.046951	0.0257396	0.0265532	0.0235361	0.02145	0.0163513	0.0277349	0.0238673	0.0288394	0.0171757
12229					418.471	858.601	POS	0.0945395	0.0591348	0.0713564	0.082632	0.172436	0.0616805	0.0412865	0.0818399	0.0692022	0.0694224	0.0601465	0.0576144	0.0359004	0.0317018	0.0918336	0.167915	0.0688405	0.126146	0.112587	0.0712198	0.0813718	0.0868428	0.151228	0.145713	0.0946086	0.0900691	0.142542	0.111633	0.0589787	0.0800178	0.0289217	0.0963003	0.161729	0.101693	0.104823	0.0687151	0.0962281	0.0964423	0.0990253	0.118021	0.101765	0.0806939
12230					366.686	744.545	POS	0.00551261	0.00201928	0.00129475	0.00249642	0.00423889	0.00467905	0.000934957	0.00423662	0.000590537	0.000696695	0.00112847	0.00418631	0.00153874	0.0027292	0.0036596	0.0166317	0.000890171	0.00338735	0.0057513	0.00362301	0.00351129	0.00450402	0.00650575	0.00782143	0.00612305	0.00276566	0.0024819	0.00117454	0.00117535	0.00858907	0.00149104	0.00623553	0.0106288	0.00647125	0.0148818	0.00770055	0.000902179	0.00200574	0.004879	0.00464338	0.00531474	0.000585849
12231					721.391	714.619	POS	0.806188	2.75712	1.12964	0.901586	2.34042	0.58764	1.36917	2.03763	1.47229	0.727062	1.66472	0.735278	0.322577	0.408818	1.26095	2.46505	1.5939	1.31909	0.928726	1.61549	1.32217	1.33333	1.3435	2.65028	0.284548	1.21652	3.70528	0.594754	2.21794	0.724757	0.949037	2.58217	2.24074	1.43863	0.541459	1.19905	0.645966	1.21242	1.12754	1.45325	1.44532	0.624686
12234					333.595	728.521	POS	0.119492	0.0684336	0.0211273	0.072803	0.0891484	0.051957	0.0163159	0.0541765	0.0255107	0.0162959	0.0122238	0.0652653	0.0247539	0.0740769	0.205345	0.138509	0.0187106	0.0338435	0.227381	0.0867479	0.0711059	0.0617949	0.143887	0.119879	0.121158	0.0570004	0.0279078	0.0852068	0.0323934	0.154502	0.0437691	0.0763476	0.180165	0.0982989	0.225175	0.0959355	0.0238106	0.0319575	0.0407223	0.0711749	0.0890046	0.0248495
12235					422.536	784.574	POS	6.99914	10.4307	5.71523	10.0826	13.9035	6.3561	10.9658	9.26834	6.6093	6.55314	9.02268	11.2393	8.32857	8.45728	9.3997	10.0523	7.38796	12.3805	13.3906	13.014	9.47784	10.8741	17.1227	15.5599	7.68022	13.1117	15.8996	8.88949	11.2192	9.46391	7.03094	11.0177	17.2664	9.32363	11.3273	9.86859	5.70765	8.33558	9.16524	10.5344	11.021	9.15341
12238					935.299	900.801	POS	0.0459171	0.0348708	0.0267759	0.0348442	0.0412654	0.0456027	0.0783866	0.0396153	0.0522321	0.0354557	0.0307663	0.051676	0.0199574	0.012168	0.0202578	0.0578892	0.0369514	0.0593451	0.0404706	0.0201188	0.0392283	0.051294	0.0582928	0.0543026	0.0784371	0.0556413	0.0860771	0.0423758	0.0317626	0.0818203	0.0197057	0.044846	0.0577174	0.0291014	0.0229494	0.0313272	0.0363237	0.0449996	0.0428092	0.0729032	0.0496151	0.0733754
12239					743.043	668.625	POS	2.18709	3.30486	1.90346	1.35696	3.27454	0.919781	1.57261	3.11807	2.1892	1.25544	1.66824	1.21485	1.13947	0.848332	2.03142	3.96904	2.04689	1.53116	1.32961	1.96304	1.9412	1.36354	0.937696	1.31919	0.479101	1.41717	1.2122	1.66781	1.22047	0.905658	1.35516	1.30083	1.8062	1.31575	0.703375	1.10295	0.985496	1.02293	1.38747	1.67617	1.21996	0.73444
12240					357.428	780.553	POS	1.68936	1.00434	0.313739	0.80631	1.1739	0.613144	0.204787	0.104026	0.74201	0.411698	0.171287	0.492909	0.0474565	0.469497	2.14085	1.13517	0.333904	0.923402	2.52887	1.92888	0.861776	1.27562	0.892946	1.10251	1.54147	0.230111	0.417016	1.60434	0.685163	1.76842	0.380308	4.50666	2.26618	1.09617	1.66405	1.05285	0.60675	0.540631	0.739518	0.7325	1.21596	0.351605
12241					426.051	808.585	POS	3.0809	4.95582	3.32882	4.75458	6.73822	2.93991	3.82538	4.20319	2.17507	3.36599	5.38601	4.63963	3.57739	4.52358	3.54751	15.078	4.18105	7.61203	6.59717	6.68387	5.05971	4.75285	10.3152	7.78673	4.10533	6.64708	12.0297	6.45156	5.03363	4.9642	4.11658	6.10933	10.9375	4.86689	5.52854	7.56397	2.60504	5.17379	4.5666	7.41793	6.36697	4.8016
12242					499.879	774.602	POS	1.09387	1.77434	0.939617	0.979358	2.09552	1.28401	0.971534	1.50584	0.980013	0.654759	0.914709	1.24674	1.93696	0.599567	1.4382	1.3892	1.2018	3.38819	3.34852	1.35211	1.45474	1.7156	1.84721	2.55361	1.22628	1.73483	2.87298	0.720875	1.21798	1.30463	0.700457	2.61165	2.58184	1.96791	1.62051	1.9362	0.657974	1.16316	1.16327	1.61778	1.64288	0.883699
12243					456.029	832.582	POS	0.168801	0.209086	0.282257	0.0242676	0.233801	0.150324	0.184305	0.140927	0.158055	0.133967	0.161475	0.194256	0.149871	0.309211	0.18216	0.393412	0.257265	0.448497	0.253083	0.349274	0.219215	0.426121	0.267683	0.28073	0.258379	0.278609	0.257491	0.240175	0.213691	0.21049	0.371905	0.225831	0.345781	0.296328	0.279614	0.136651	0.200651	0.220787	0.23044	0.394072	0.270286	0.259313
12244					507.555	720.59	POS	0.832089	1.7861	0.519783	0.768112	1.47629	0.533749	1.33551	0.910086	0.858405	0.332492	0.555445	0.615235	0.766119	0.41714	1.00609	0.282545	0.547953	0.90141	1.73021	1.15655	0.866565	1.35657	1.47185	2.02771	0.654335	0.882876	2.00275	1.02903	0.892156	1.04756	0.529384	1.61882	1.99016	1.33595	1.48221	1.16967	0.940461	0.512813	0.795336	0.930773	1.19318	0.808698
12245					387.737	780.555	POS	4.59845	9.73737	2.56712	7.62838	9.28199	4.64041	7.83445	9.47345	3.53701	3.96537	8.97155	11.0813	5.32477	4.85274	6.26058	8.99199	4.92345	11.5701	19.1106	10.6273	7.74892	4.4774	25.9222	19.9036	5.45393	12.4551	14.6612	8.33278	6.75736	11.6561	3.60232	21.6776	20.255	11.1814	13.0504	11.4265	2.36818	10.9032	12.3316	9.88455	11.9105	9.27327
12246					482.478	748.587	POS	0.0761133	0.0917925	0.0625145	0.0892765	0.392883	0.154442	0.0547265	0.24244	0.0360988	0.0603444	0.113897	0.120471	0.254559	0.0325891	0.107859	0.306018	0.067099	0.342713	0.535836	0.0850306	0.161335	0.134003	0.171595	0.182625	0.0912944	0.165829	0.154507	0.051429	0.122693	0.113459	0.0768528	0.106731	0.190382	0.12516	0.133512	0.160727	0.0524891	0.114027	0.0516164	0.149819	0.123618	0.0647309
12248					441.362	720.553	POS	0.210518	0.174992	0.14437	0.18502	0.476863	0.1997	0.164161	0.301485	0.091857	0.0832165	0.167979	0.36348	0.309495	0.134012	0.229309	0.668384	0.0995174	0.293078	0.371526	0.214154	0.244156	0.236097	0.368115	0.333151	0.224982	0.225462	0.284588	0.161616	0.279725	0.281661	0.222323	0.212027	0.434694	0.266972	0.403809	0.350156	0.0983281	0.170017	0.135136	0.290192	0.262055	0.102163
12249					354.507	728.521	POS	0.0356059	0.00241898	0.00114062	0.00974743	0.0102099	0.00647657	0.00396891	0.00766392	0.00409381	0.00100242	0.00152311	0.00971015	0.00555983	0.00209917	0.0171574	0.0318992	0.00130385	0.00787827	0.0271155	0.00841089	0.00974929	0.00938819	0.0177487	0.019956	0.016547	0.00716069	0.00201522	0.013008	0.00653069	0.0208567	0.00548456	0.0175835	0.0318019	0.0137566	0.0218824	0.0201334	0.00163492	0.00609914	0.0169321	0.0108233	0.0136496	0.00366102
12250					736.444	865.724	POS	0.31416	0.357112	0.258036	0.329447	0.437082	0.378866	0.306066	0.329071	0.288004	0.250332	0.305168	0.340429	0.365791	0.19502	0.296261	0.692992	0.218253	0.506945	0.474617	0.336234	0.348994	0.37185	0.35245	0.451464	0.337673	0.361641	0.399074	0.220388	0.406873	0.254254	0.356996	0.360966	0.468483	0.374322	0.453849	0.297417	0.236924	0.276399	0.230233	0.386468	0.347249	0.2785
12251					506.834	760.585	POS	0.26864	0.695525	0.583392	0.803176	0.763692	0.827974	0.742888	0.601424	0.532054	0.290252	0.551412	0.703911	0.768518	0.470656	1.07975	0.651017	0.806476	1.05987	1.67409	6.68338	1.0279	0.861005	1.38873	1.40324	0.926123	1.22604	1.43781	0.585274	0.771705	0.99026	3.14117	0.883477	1.45876	0.993942	0.97312	1.07713	0.442111	0.507776	0.857126	0.731855	1.08719	0.622747
12252					471.929	760.584	POS	60.269	76.0143	54.3027	79.7037	87.3094	63.0078	74.832	67.3326	63.7433	42.7355	52.2824	70.9354	69.7843	58.6879	91.1445	114.616	74.8481	97.6525	126.366	88.2223	75.6895	91.531	119.055	109.137	87.594	105.181	118.071	65.7731	70.2449	108.628	54.8537	84.5482	118.568	83.4483	97.1126	89.539	55.3039	59.757	78.5541	77.1709	88.1089	69.046
12253					456.421	760.575	POS	1.7962	2.90863	1.2508	2.07929	2.37737	1.55791	2.34154	1.63413	2.25011	1.11615	1.07528	1.47369	1.44234	1.22489	2.37999	3.09665	1.90574	1.78224	1.32448	2.10512	1.85613	2.75062	1.49195	1.18828	2.5309	2.52435	2.46123	0.114426	2.63764	2.32285	1.28473	2.23821	2.20124	0.889178	1.19161	1.8435	0.135554	0.106204	1.85821	1.74321	1.65863	1.47697
12254					786.874	900.801	POS	0.0730174	0.122332	0.0334755	0.0810806	0.0504505	0.0657729	0.124054	0.0447872	0.0697413	0.0297528	0.0403278	0.0747066	0.0433714	0.0528707	0.0538851	0.0862669	0.0448188	0.101965	0.715392	0.105088	0.100658	0.114181	0.131367	0.126922	0.0908649	0.0997949	0.219141	0.0589304	0.117121	0.102076	0.051092	0.180958	0.167993	0.132824	0.104079	0.0443782	0.0541702	0.0606772	0.0533861	0.0732554	0.10438	0.0342014
12256					361.929	804.554	POS	0.716259	0.489816	0.455926	0.309142	0.615242	0.309618	0.163821	0.373028	0.519669	0.239802	0.350115	0.388474	0.250536	0.153718	0.398805	0.358168	0.256735	0.632305	1.00705	0.307661	0.414795	0.285021	1.25541	1.49163	0.370949	0.678128	1.17842	0.353362	0.655842	1.11253	0.218535	2.86585	1.63988	0.479869	1.54413	0.518471	0.215379	0.589029	0.540939	0.644548	0.87568	0.710091
12258					373.317	768.554	POS	0.0289341	0.0420487	0.00725593	0.0201419	0.0351953	0.0207519	0.00637836	0.0192669	0.0187989	0.0100626	0.00884158	0.0702442	0.00530484	0.00838774	0.0433064	0.0783579	0.0124263	0.0318208	0.0690819	0.0278798	0.0282243	0.0270726	0.0266591	0.122408	0.0294301	0.0673243	0.0154872	0.0282632	0.0184862	0.0708126	0.0325806	0.052102	0.053432	0.030651	0.163391	0.0254587	0.0158165	0.0621512	0.0233025	0.0275122	0.0469653	0.0112634
12261					478.343	758.569	POS	0.582138	0.378027	0.330836	0.521811	0.504462	0.424093	0.410837	0.415517	0.38242	0.33272	0.285888	0.438501	0.457442	0.163205	0.567659	0.734426	0.440328	0.420641	0.587572	0.433252	0.440589	0.657862	0.723943	0.647138	0.625288	0.510047	0.489926	0.471001	0.463216	0.695516	0.353333	0.403719	0.685798	0.475719	0.584764	0.350931	0.440101	0.320965	0.447269	0.425841	0.514336	0.573556
12262					845.604	958.879	POS	0.0111537	0.0209776	0.00967137	0.0183158	0.0141541	0.0200607	0.0256418	0.00891919	0.0172549	0.0118383	0.0100319	0.0184739	0.014073	0.0216685	0.0239186	0.0829912	0.0189136	0.00686391	0.0420993	0.0216272	0.0209324	0.0354577	0.0378401	0.0399754	0.0350316	0.0377051	0.0726944	0.0170459	0.0248251	0.0159668	0.0146535	0.0198966	0.0427058	0.0341951	0.0274691	0.0160912	0.0151366	0.00941566	0.0194977	0.011772	0.0277566	0.015969
12263					430.637	758.569	POS	158.52	148.693	110.845	170.52	190.498	130.639	169.522	150.779	165.819	100.303	115.919	160.686	128.827	113.733	174.505	276.981	149.296	167.63	205.422	169.502	157.932	173.676	230.433	229.54	183.414	208.533	216.655	162.433	161.984	185.319	118.549	177.229	264.224	159.222	200.461	144.084	117.677	123.707	151.232	160.716	177.32	134.849
12264					724.424	951.817	POS	0.0539344	0.056474	0.0330424	0.0898055	0.117463	0.0496873	0.081434	0.0675722	0.0667659	0.0347328	0.0556019	0.130003	0.0430727	0.0602835	0.0558299	0.102169	0.05658	0.169368	0.0962542	0.0785419	0.0749308	0.0966299	0.120178	0.128833	0.0342492	0.0950046	0.195864	0.0967567	0.0846529	0.0455768	0.0487007	0.082513	0.221735	0.0482403	0.0546034	0.0757256	0.0407027	0.0599311	0.0889861	0.12741	0.0919102	0.0557673
12267					502.485	824.613	POS	0.0645446	0.299654	0.0513986	0.119117	0.239422	0.0711853	0.117288	0.192726	0.0799257	0.0550804	0.154603	0.164796	0.120874	0.0511562	0.101802	0.0840052	0.0965271	0.314502	0.380757	0.149537	0.145445	0.1413	0.311307	0.291609	0.0857881	0.167436	0.402105	0.100172	0.227001	0.108947	0.0672613	0.233331	0.344994	0.235517	0.219519	0.149042	0.0566999	0.146963	0.165387	0.208525	0.192785	0.0774201
12268					396.709	770.56	POS	0.0773703	0.121957	0.0707944	0.0974169	0.275564	0.0859563	0.109226	0.185868	0.0562952	0.0715963	0.163743	0.268108	0.175119	0.08152	0.0835679	0.15058	0.0582022	0.198596	0.172485	0.114123	0.130904	0.103951	0.310325	0.30993	0.0729431	0.178839	0.252125	0.0581426	0.202696	0.0722074	0.0870866	0.180486	0.341131	0.148383	0.169342	0.163565	0.0340052	0.0919786	0.109284	0.163758	0.160536	0.589699
12270					71.199	496.33	POS	0.0027181	0.00586271	0.00239195	0.00541955	0.00508542	0.00270232	7.24482e-06	0.00627212	0.00231944	0.00133718	0.00468254	0.00388371	0.00607485	0.00302002	0.00383641	0.00142609	0.00267742	0.00266117	0.0143323	0.0102148	0.00434627	0.0039997	0.00972846	0.00669794	0.00211985	0.00698127	0.00534188	0.0117452	0.0027064	0.0207968	0.00937871	0.00578355	0.0110521	0.0111466	0.0119447	0.00371389	0.00465351	0.00374591	0.0114658	0.0146386	0.00829688	0.00309853
12272					90.2249	550.374	POS	0.00726972	0.00975492	0.00647837	0.00793265	0.0122933	0.00652327	0.00795356	0.0101432	0.00695996	0.0062029	0.00749861	0.0080815	0.00766609	0.00899294	0.00806167	0.00225231	0.0072571	0.00750584	0.0106008	0.00727005	0.00783494	0.00837948	0.00908344	0.0133168	0.00808782	0.00838468	0.00819921	0.00709284	0.00896583	0.0106693	0.00833833	0.0119563	0.0123589	0.00759919	0.0193791	0.013542	0.00787928	0.00914139	0.00784284	0.00916766	0.0099676	0.0126709
12275					715.652	949.803	POS	0.205983	0.0983172	0.0693231	0.154051	0.218354	0.159713	0.265279	0.285534	0.184585	0.100511	0.180749	0.314687	0.120807	0.198126	0.159569	0.25341	0.1109	0.27894	0.250571	0.298761	0.195408	0.186219	0.454636	0.466116	0.165155	0.535772	0.773644	0.105474	0.391414	0.272994	0.123163	0.623728	0.429324	0.121276	0.252315	0.252562	0.0347653	0.366181	0.302238	0.211949	0.319417	0.183157
12276					711.913	871.758	POS	7.45068	5.41781	2.96061	7.56261	5.79822	7.10045	8.07864	3.22354	5.65324	4.94409	3.3497	9.20737	3.28123	6.60859	9.69094	8.73534	2.63337	8.20632	17.9724	8.24196	6.80585	13.7076	17.0611	16.6398	14.0089	8.48745	10.802	8.45042	9.39247	8.39573	4.93291	14.9379	19.612	10.5293	15.3025	5.00804	6.33329	6.41479	5.96178	8.23083	10.7478	8.65095
12277					703.719	823.678	POS	1.29666	0.319115	0.512119	0.781879	0.716407	0.690833	0.367918	0.533341	0.234736	0.220087	0.254056	0.713177	1.29644	0.587045	0.729934	1.41455	0.33896	0.729517	1.70167	0.562058	0.700025	0.556834	1.30163	0.638345	1.5855	0.906298	0.527034	0.851562	0.509251	1.40749	0.578603	0.54678	1.47118	0.713425	1.79089	0.745486	0.323861	0.465496	0.354935	0.736603	0.842695	0.470843
12278					692.85	955.841	POS	0.00368115	0.00252642	0.000847175	0.00402925	0.00224176	0.00393005	0.0034924	0.00124647	0.00241087	0.00397497	0.00178853	0.0042024	0.000294759	0.00595701	0.00469179	0.00669024	0.000591961	0.00362138	0.00690564	0.00220131	0.00326628	0.00779021	0.00848583	0.00777145	0.00583607	0.00401996	0.00380129	0.00460515	0.00500959	0.0040861	0.00309258	0.00792748	0.00823547	0.00498749	0.00824029	0.00238672	0.00299196	0.0036876	0.00214571	0.00420278	0.00522651	0.00424521
12279					684.808	823.67	POS	0.229775	0.0235692	0.0441653	0.0520601	0.0483251	0.0547086	0.0533655	0.0417209	0.0195418	0.0157264	0.0190117	0.0538783	0.145713	0.0361238	0.07201	0.0941803	0.0167516	0.0468325	0.117105	0.0367094	0.0610636	0.0587614	0.0951827	0.0482092	0.14384	0.0668143	0.0374608	0.0684988	0.039375	0.0914732	0.0329893	0.0540219	0.122347	0.0552653	0.124264	0.0463194	0.0246617	0.0311475	0.0259104	0.0644557	0.0647894	0.0277634
12282					637.655	739.584	POS	0.0327734	0.00684032	0.0441572	0.0403911	0.0218987	0.0192226	0.00902323	0.0228316	0.00363632	0.00239177	0.00208532	0.0465586	0.103127	0.0757805	0.0503205	0.0412968	0.0147619	0.0153276	0.195178	0.0263008	0.0386952	0.115176	0.10668	0.0226239	0.0637511	0.0348893	0.00904219	0.0335762	0.0201643	0.0324672	0.0278527	0.0139505	0.102765	0.0816184	0.0291658	0.041874	0.0126788	0.0158012	0.0180927	0.0221917	0.0423347	0.00746781
12285					584.693	823.666	POS	1.13498	1.46587	0.730397	1.25007	2.39668	0.935286	1.43142	1.50782	1.33913	0.545703	0.723035	1.04295	0.675648	0.428511	1.29532	0.801334	0.820766	1.45354	2.59351	1.34784	1.19599	1.79399	2.35332	1.71208	1.05202	1.53151	1.81428	1.23425	1.5595	1.26629	0.823898	2.35132	2.67957	1.77333	1.54968	1.43149	0.814255	0.970051	0.976684	1.30863	1.52611	0.8639
12286					548.053	889.638	POS	0.0785872	0.128215	0.0679044	0.0996069	0.154946	0.083472	0.113812	0.123106	0.0878162	0.0521515	0.0649194	0.0895098	0.0784668	0.0510757	0.0918412	0.106353	0.0650837	0.118169	0.148643	0.102104	0.0952891	0.135683	0.158544	0.13248	0.0687314	0.125544	0.15469	0.0756377	0.0823201	0.0890201	0.0582299	0.125465	0.16492	0.112602	0.0891858	0.0804698	0.055135	0.0568757	0.0588544	0.0940876	0.100972	0.0636908
12287					533.209	817.641	POS	0.0416197	0.0813732	0.0308905	0.0540216	0.0961134	0.032754	0.0502331	0.0322268	0.0546858	0.0198507	0.0282847	0.0405712	0.0264423	0.019065	0.0622758	0.0379369	0.0436435	0.0678727	0.145258	0.0720387	0.0518579	0.0743236	0.0973432	0.120481	0.0584079	0.0789775	0.118696	0.0508581	0.0449092	0.0761462	0.0391033	0.107943	0.157239	0.0737786	0.129218	0.0630297	0.0347091	0.0374506	0.0590052	0.0701589	0.0785147	0.0364154
12289					515.384	781.62	POS	0.71444	0.640718	0.580394	0.615026	0.681579	0.50402	0.584801	0.738386	0.662043	0.442211	0.459952	0.709891	0.567561	0.392825	0.756113	0.940284	0.608537	0.773305	0.949885	0.815531	0.656875	0.704203	0.859153	0.620035	0.584829	0.815382	0.909772	0.490274	0.612969	0.552893	0.521035	0.748119	1.02954	0.801726	0.776203	0.559803	0.527065	0.595932	0.562555	0.577785	0.676278	0.56837
12290					479.378	769.556	POS	0.662925	1.42735	0.513843	1.28429	1.09046	0.912121	1.28243	0.892257	0.740246	0.606969	0.765029	1.67491	1.13775	1.1367	0.768975	0.829982	0.621528	1.19574	1.93794	1.45291	1.04672	1.48183	2.00721	2.09362	1.42153	1.45986	2.00414	0.607207	1.23988	1.26037	0.801978	1.1555	1.86898	1.376	1.38448	1.30682	0.743993	0.818897	0.938118	0.967272	1.31251	1.21318
12291					476.734	811.603	POS	9.14406	14.9954	6.65254	17.5915	27.004	9.47242	15.1486	11.5333	8.21969	7.95274	13.0263	15.7498	9.9707	10.1935	11.3333	15.2546	8.96225	24.8535	30.5174	16.2522	14.1914	14.899	37.2276	25.3336	9.39993	17.0344	22.1692	19.2872	16.2397	15.0979	10.1703	16.6536	25.134	13.5707	21.2105	13.2092	11.509	15.2267	13.1595	24.482	17.9481	10.1611
12292					460.784	775.594	POS	0.155757	0.149218	0.0786472	0.0875424	0.129445	0.137217	0.0863001	0.116998	0.121888	0.0807431	0.0716806	0.0870335	0.109147	0.0432825	0.120755	0.112822	0.092833	0.176158	0.214557	0.0716721	0.112185	0.147835	0.107618	0.1856	0.119811	0.11089	0.108042	0.0636147	0.120394	0.0980207	0.0654864	0.172897	0.212992	0.144624	0.136728	0.07857	0.0691012	0.080575	0.0781786	0.114636	0.116611	0.080487
12293					454.598	811.603	POS	1.9426	2.87625	1.30619	5.04404	6.63399	0.110445	2.01017	2.85586	1.93936	1.14324	1.28521	1.62913	2.75922	1.05329	4.83856	1.31799	3.29244	6.14918	4.45093	2.71509	2.76766	2.76265	8.12418	8.24557	4.52894	6.89812	3.95142	3.91895	4.17387	2.74493	1.46378	3.70616	5.67242	5.50784	6.19747	1.98272	1.97243	2.49403	4.93429	4.5075	4.40986	2.65824
12294					426.134	811.593	POS	0.0930338	0.141714	0.106509	0.140202	0.208804	0.0751777	0.103331	0.110874	0.0568445	0.091187	0.150275	0.123824	0.0963953	0.130318	0.0956144	0.405846	0.114513	0.222281	0.191156	0.156449	0.140717	0.135993	0.251828	0.25234	0.102513	0.153841	0.341734	0.169403	0.139504	0.124562	0.121643	0.160986	0.22022	0.139458	0.134967	0.176818	0.0773032	0.143517	0.142445	0.227861	0.169312	0.112582
12295					397.89	805.553	POS	1.13387	1.18539	0.868247	1.19106	1.61978	0.834185	0.70203	0.926856	1.25108	0.599509	0.519402	0.771223	0.860724	0.612811	1.21548	0.678758	1.03913	1.37627	1.6482	1.01382	1.00239	1.34125	1.58501	1.51406	1.4624	1.37003	1.03928	1.17835	1.18144	1.42646	0.784069	1.43104	2.01025	1.23174	1.38316	1.2323	1.1259	0.808116	0.897125	1.02341	1.26449	0.796082
12296					377.033	805.557	POS	0.189923	0.244845	0.117913	0.186776	0.292234	0.161737	0.197691	0.162635	0.133395	0.122314	0.182778	0.234564	0.141405	0.105509	0.303935	0.151091	0.2248	0.304755	0.343363	0.188483	0.199507	0.201617	0.732697	0.844882	0.257833	0.370642	0.729143	0.173497	0.451109	0.379574	0.0895936	0.716746	0.842526	0.347148	0.3274	0.318626	0.109806	0.265556	0.299694	0.349578	0.41093	0.184628
12297					366.988	775.568	POS	0.10787	0.195694	0.0491463	0.110981	0.194295	0.0726931	0.157897	0.103593	0.160887	0.0693348	0.0750647	0.108644	0.0761073	0.0528306	0.161621	0.0653782	0.0898928	0.133789	0.296469	0.176415	0.12293	0.14954	0.310543	0.389055	0.290497	0.186027	0.170516	0.123672	0.152045	0.185453	0.0546945	0.24648	0.334613	0.164321	0.194122	0.202082	0.101012	0.0751978	0.157783	0.117425	0.189741	0.088053
12298					361.929	805.557	POS	0.179189	0.257351	0.241799	0.163348	0.642666	0.157485	0.0864331	0.188534	0.279511	0.11984	0.178268	0.205563	0.131738	0.0788132	0.206971	0.186067	0.129404	0.320956	0.489522	0.145448	0.219445	0.135511	0.636312	0.781559	0.186885	0.350607	0.601308	0.175455	0.338437	0.562474	0.108613	0.656099	0.844251	0.23826	0.393132	0.267996	0.109722	0.303168	0.270276	0.324512	0.383399	0.360192
12299					349.129	775.574	POS	0.0123346	0.0272776	0.0105519	0.0123904	0.025558	0.0122653	0.0179291	0.0226989	0.022481	0.0110756	0.0137092	0.0158823	0.00716542	0.00631827	0.020395	0.0109923	0.0122221	0.0134888	0.023896	0.0217083	0.016017	0.0137069	0.0306395	0.0512516	0.0136539	0.0264778	0.0551712	0.00987371	0.0283285	0.0245503	0.00907457	0.0476647	0.0485104	0.0202967	0.0201174	0.020411	0.0084878	0.0223151	0.0202709	0.0171664	0.0256825	0.00938711
12300					347.943	805.557	POS	0.0403725	0.0851084	0.02052	0.0573985	0.0864104	0.0332177	0.0168243	0.073088	0.0297677	0.0275767	0.0359918	0.0531952	0.0227802	0.026859	0.0652439	0.0682288	0.0256234	0.0675886	0.174011	0.0856306	0.0547718	0.0483369	0.104865	0.151676	0.0592629	0.0480937	0.0646763	0.0904297	0.0490683	0.0976785	0.0303601	0.169897	0.169412	0.0761059	0.114407	0.0919427	0.0199147	0.0816312	0.0863249	0.079368	0.0859711	0.0426463
12304					722.566	904.833	POS	0.546123	0.241401	0.245865	0.694425	0.533491	0.534105	0.225079	0.349859	0.173508	0.138867	0.203202	0.649481	0.637115	0.494073	0.592861	0.968603	0.332083	0.549674	1.19363	0.471944	0.488769	0.486187	0.995295	0.558007	1.01203	0.816973	0.475437	0.615847	0.422935	1.16853	0.468599	0.388845	1.14466	0.608169	1.16251	0.786235	0.25709	0.409864	0.412869	0.701461	0.678502	0.395917
12306					375.157	689.56	POS	3.36855	4.69425	1.95738	2.76577	5.41619	2.16322	3.2601	3.61116	2.74396	1.52612	2.12439	3.53271	2.78243	0.954499	5.20402	2.22925	2.77037	5.38117	7.05013	4.20348	3.38696	3.87329	6.30556	8.9742	2.24356	4.8831	8.61057	2.45651	4.57947	3.15793	1.38353	7.57139	8.9321	3.99224	4.25763	3.60533	2.07101	2.60546	2.67497	3.37168	4.50261	1.63081
12307					313.212	725.559	POS	0.0107578	0.0160296	0.00456498	0.00984191	0.0123536	0.00871293	0.0156233	0.0110274	0.0160022	0.00662673	0.00503514	0.00965093	0.00524258	0.00437479	0.0146278	0.00445931	0.0066538	0.0103067	0.0242178	0.0150552	0.0105582	0.0147518	0.0197564	0.0311357	0.00933633	0.0183457	0.0183957	0.00970237	0.0110354	0.00881447	0.00427911	0.0155069	0.0275715	0.0135241	0.014995	0.0107997	0.00905281	0.00602865	0.012272	0.0067426	0.0137919	0.00623575
12308					304.532	725.545	POS	0.0018057	0.00266042	0.00151353	0.00173016	0.00231307	0.00171401	0.00234201	0.00194356	0.00199905	0.00147784	0.00122782	0.00227508	0.00201457	0.00119036	0.00177459	0.00127552	0.00189684	0.00308511	0.00360004	0.00350247	0.00206709	0.00198047	0.00241041	0.0020803	0.00209404	0.00328587	0.00252999	0.00238297	0.00188528	0.00352041	0.00249619	0.00323343	0.00342294	0.00160157	0.00274566	0.00268477	0.0022825	0.00212799	0.00257359	0.00273572	0.00253022	0.00242223
12309					289.784	725.545	POS	0.00248356	0.00207757	0.00280675	0.00234496	0.00349011	0.0034834	0.00435456	0.00359246	0.00408058	0.00228697	0.00245106	0.00364589	0.0036532	0.00474509	0.00393203	0.00260785	0.00368223	0.00494359	0.00636716	0.00617724	0.00366031	0.00614214	0.00504828	0.00496617	0.00429966	0.00519664	0.00486486	0.00404068	0.00394825	0.00655367	0.00117983	0.00613581	0.00544747	0.00245797	0.0051103	0.00546618	0.00295571	0.0043502	0.00513619	0.00510854	0.00465308	0.00440151
12310					120.398	546.353	POS	0.136038	0.284045	0.0610585	0.679251	0.361421	0.162121	0.185492	0.454509	0.213392	0.0380798	0.478393	0.646052	0.496638	0.0858944	0.256099	0.0607927	0.172245	0.219458	2.49385	1.93974	0.471228	0.607487	0.857142	0.639806	0.310144	0.276513	0.725004	0.70652	0.230014	0.429002	0.870403	0.76549	2.91617	1.62579	1.2079	0.780314	0.599741	0.461653	1.41292	1.95362	0.914506	0.068335
12311					493.033	784.585	POS	0.131028	0.207616	0.0919539	0.236645	0.29362	0.116779	0.18567	0.169228	0.134984	0.0949578	0.115564	0.196696	0.141501	0.137037	0.180144	0.201454	0.169364	0.248449	8.97242	0.24882	0.613697	0.22387	0.40734	0.3935	0.21337	0.150687	0.307068	5.22377	0.19987	0.148007	0.152258	0.253887	0.476898	0.22278	6.98454	0.239848	0.107573	0.184254	0.243856	0.274351	0.863565	0.0788425
12312					417.622	794.567	POS	0.111616	0.159571	0.0895979	0.123069	0.183977	0.0956231	0.0934081	0.164602	0.0591629	0.0496677	0.19783	0.174218	0.120659	0.0828077	0.0963742	0.24489	0.069254	0.209663	0.172614	0.188424	0.134351	0.115746	0.193898	0.213446	0.0917305	0.122725	0.179267	0.114307	0.125155	0.117636	0.112378	0.272213	0.311273	0.14168	0.30847	0.172504	0.0383949	0.143921	0.00989331	0.177734	0.155914	0.0907419
12313					508.089	762.593	POS	0.0368673	0.10308	0.0559997	0.114734	0.126678	0.0910563	0.103394	0.0858396	0.0570206	0.0407781	0.0830038	0.108514	0.0451363	0.0638166	0.147212	0.0892422	0.119002	0.131742	0.964568	0.121158	0.134442	0.121764	0.194935	0.184901	0.0465507	0.831945	0.200358	0.0711736	0.0838421	0.111752	0.405303	0.103018	0.175594	0.129034	0.122369	0.135446	0.0646053	0.0804764	0.120708	0.105225	0.173105	0.0950467
12315					693.719	968.77	POS	0.0212859	0.048302	0.0134366	0.0397535	0.127668	0.0689705	0.0571157	0.270083	0.06447	0.0216271	0.0731033	0.167566	0.0289224	0.210217	0.0388081	0.0927759	0.0247408	0.083117	0.157369	0.0922811	0.0850807	0.0328759	0.251759	0.321836	0.0391176	0.14609	0.159071	0.0545112	0.17172	0.113137	0.0649116	0.127789	0.153935	0.0691868	0.116713	0.215237	0.00688077	0.107529	0.1539	0.073857	0.125266	0.0206876
12316					407.666	822.601	POS	0.017246	0.0779325	0.00209186	0.000642424	0.0358701	0.0244551	7.24482e-06	0.0945564	0.0139305	0.0336106	0.0877956	0.0148188	0.00850894	4.33919e-06	0.0100414	0.101831	0.00386057	0.00484639	0.018995	0.00754015	0.0279293	5.98815e-06	0.0179887	0.0197569	0.0226476	0.0311805	0.00466781	0.000865072	0.0163444	0.010329	0.0241484	0.0786038	0.00261103	0.0145624	0.00336548	0.0259841	0.00369348	0.024686	0.0389777	0.0125919	0.0185795	0.0109415
12317					618.135	764.573	POS	0.0380354	0.0360152	0.031422	0.0469117	0.0400498	0.0572201	0.0341141	0.059742	0.0482124	0.0563421	0.0369202	0.0485234	0.0318592	0.0542285	0.0377653	0.0566907	0.0301333	0.0461925	0.0621741	0.0535996	0.0453076	0.0428826	0.0854475	0.0611922	0.0521863	0.0536685	0.0550919	0.0394088	0.0451868	0.0368515	0.0367406	0.0379133	0.0515895	0.0347055	0.0442729	0.0425298	0.0331742	0.0333371	0.031897	0.0422428	0.0452799	0.0477186
12319					551.646	764.574	POS	0.0939355	0.0795676	0.0183019	0.0850067	0.0754948	0.029548	0.0696479	0.0655442	0.0634813	0.0218075	0.0604669	0.0789413	0.0750237	0.07462	0.0627024	0.114416	0.0644827	0.0916195	0.00659855	0.0877113	0.0659459	0.0841796	0.0830748	0.0917921	0.0831215	0.0881846	0.059917	0.0785618	0.0697915	0.0866553	0.0754532	0.0232906	0.0871645	0.0772237	0.0840244	0.0587247	0.0513513	0.0462983	0.0674325	0.0640686	0.0715953	0.0712172
12320					551.397	750.558	POS	0.0822111	0.095515	0.0690655	0.0929605	0.0945956	0.0945605	0.0794289	0.0716881	0.0747072	0.0613351	0.0732805	0.0946188	0.0927684	0.0854701	0.0685614	0.110528	0.075533	0.102377	0.132855	0.102146	0.0877103	0.108324	0.110291	0.108905	0.0191734	0.0997623	0.0804731	0.0978685	0.114839	0.101082	0.122067	0.0866063	0.114706	0.0948099	0.0930591	0.0727857	0.060989	0.065227	0.083351	0.0819116	0.090328	0.0860292
12321					532.497	750.558	POS	1.01715	1.12159	0.839329	1.19805	1.0592	1.08956	1.06555	1.00319	0.923744	0.951819	0.955585	1.14149	1.01503	1.16055	1.06305	1.09408	0.872431	1.06432	1.45005	1.20112	1.06434	1.28486	1.42415	1.31195	1.22828	1.1331	1.20748	1.01708	1.23563	1.14726	1.2233	0.974407	1.38523	1.18676	1.17987	0.87115	0.879835	0.903096	0.967931	1.00426	1.13503	1.02073
12322					532.486	764.574	POS	0.684798	0.764802	0.569553	0.804062	0.722646	0.733646	0.719474	0.690454	0.612261	0.644611	0.656995	0.776207	0.677105	0.791515	0.706305	0.740449	0.575803	0.709754	0.971413	0.823699	0.718778	0.86273	0.978328	0.866551	0.837428	0.765358	0.829085	0.696536	0.836954	0.757497	0.829458	0.657783	0.963822	0.807517	0.795634	0.56463	0.591251	0.609256	0.637832	0.671806	0.766287	0.700543
12323					514.659	764.574	POS	4.95416	4.68515	4.10611	5.15987	5.35924	5.02733	4.76727	4.89008	4.38888	4.25844	4.67785	5.17164	4.70565	4.9444	4.97195	6.94849	5.00601	5.37693	6.18485	5.00999	5.02971	5.29634	6.08753	5.15729	5.96901	5.46046	4.77039	5.13196	4.98513	5.79969	5.19138	4.26471	5.33573	4.64205	5.5183	4.1494	3.53625	4.09488	4.50374	4.80196	4.98401	4.39329
12324					510.194	756.582	POS	0.0175193	0.0406338	0.00812164	0.0141274	0.0560236	0.0146673	0.0146217	0.0322408	0.016846	0.0106196	0.0174544	0.040242	0.0103317	0.00545289	0.0119134	0.0113987	0.0132266	0.0216951	0.0316279	0.0222167	0.020549	0.0170713	0.0236648	0.0263327	0.026622	0.0255577	0.0159895	0.012899	0.0235653	0.0407996	0.0152631	0.0257595	0.045935	0.0295024	0.036032	0.0342221	0.00490726	0.014792	0.0170864	0.0255386	0.0242916	0.00935334
12325					469.353	744.591	POS	2.52226	3.34341	1.23215	2.04724	2.32734	1.36501	1.80607	2.11113	2.54655	1.87062	1.05859	1.75113	2.0266	1.10743	1.84115	2.92678	1.0183	2.06881	3.2153	1.8928	2.00393	2.33377	1.66775	2.04884	2.11149	1.0432	0.927396	1.87526	1.48054	2.54052	1.70695	2.32017	2.72487	2.63848	2.62317	2.65794	1.23128	0.627263	1.08485	1.65091	1.85761	1.05235
12326					443.346	744.543	POS	0.172696	0.222806	0.0795572	0.168991	0.0885431	0.162477	0.111092	0.0818447	0.173501	0.074957	0.0226018	0.137646	0.14824	0.130561	0.164101	0.140961	0.0985981	0.143766	0.313232	0.168883	0.140253	0.214108	0.0750135	0.185353	0.357719	0.151504	0.0624768	0.115289	0.136767	0.337762	0.0863735	0.177175	0.146477	0.146442	0.189744	0.109191	0.185232	0.0877267	0.0951256	0.0634223	0.153837	0.156832
12327					446.421	784.584	POS	69.566	99.1156	26.9466	90.7145	83.8902	31.4129	83.777	63.3608	35.7955	41.7734	52.4833	60.8846	62.1215	56.3828	58.4083	69.0433	36.2875	103.284	157.241	110.256	69.6372	71.6383	145.424	100.559	92.846	113.695	90.4458	93.0714	87.444	79.5649	49.8122	112.816	183.901	96.2087	137.058	69.7106	5.61325	49.2977	91.741	86.6949	92.5022	84.1425
12328					499.921	634.541	POS	0.613216	0.421128	0.251109	0.857487	0.392573	0.826259	1.57108	0.282732	0.723237	0.476193	0.352686	0.907127	0.341696	0.443636	0.837702	0.421931	0.261678	0.662507	2.03532	0.869395	0.677435	1.81209	2.05153	1.95573	2.15485	0.915023	1.78358	0.558339	1.36064	0.573569	0.557553	2.27689	2.45409	1.5978	1.22246	0.426305	1.07201	0.876596	0.737246	0.912367	1.33151	1.06476
12330					449.564	768.58	POS	0.420116	0.649641	0.359433	0.908795	1.08352	0.250435	0.548448	0.66958	0.481435	0.333393	0.359582	0.572259	0.360322	0.301064	0.594159	0.375063	0.433794	0.773073	0.776997	0.622304	0.543671	0.856985	0.871064	1.18097	0.42483	0.558421	1.13011	0.436442	0.596222	0.648019	0.2945	0.982172	0.915776	0.627059	0.527753	0.709379	0.29164	0.539178	0.488518	0.559513	0.665187	0.320302
12331					779.53	904.834	POS	7.3642	5.89328	5.64611	9.48275	4.30799	9.2819	7.47757	5.76129	9.07088	2.95052	3.32711	8.39898	5.81932	2.69954	4.72079	3.08853	5.41367	12.8504	15.0412	7.72828	6.81622	8.50636	14.4847	10.3421	15.8206	12.5217	22.9797	2.96434	5.98137	9.737	3.69278	20.4087	11.5012	10.0283	13.247	9.55946	4.30219	6.71129	6.06871	7.25494	10.3217	7.61381
12333					762.101	876.802	POS	26.4002	33.1345	25.1364	40.7216	41.8684	36.776	44.2828	22.863	34.4031	25.6562	30.4426	36.9308	34.7136	21.0038	38.0046	38.2665	39.2323	48.1128	63.2781	42.8592	36.2043	36.8907	58.6173	61.2743	51.4685	49.1223	74.3311	27.5794	40.6858	46.3625	27.5523	56.4181	62.7057	46.889	51.6656	34.3612	28.6102	35.0835	37.1231	41.7389	45.7095	44.1088
12334					72.2717	546.345	POS	0.0124183	0.0222038	0.00665504	0.02688	0.0260851	0.00965943	0.0101121	0.0264613	0.00913438	0.00731415	0.0273974	0.0300017	0.0238635	0.0120983	0.0130905	0.00767491	0.0140583	0.0174434	0.0505648	0.0639105	0.0208513	0.0268265	0.0487748	0.03386	0.0149523	0.0194796	0.0295855	0.0321618	0.0170751	0.0356256	0.0270793	0.0366043	0.101053	0.0400463	0.0446194	0.0329585	0.0129534	0.0214704	0.0511002	0.0664744	0.0364579	0.00777374
12336					624.551	703.564	POS	0.00995762	0.0230053	0.00771434	0.0102294	0.014312	0.00742876	0.016768	0.0130926	0.0139659	0.00551552	0.0103222	0.00858285	0.00785283	0.00100765	0.0156295	0.00616264	0.0109261	0.00967151	0.00962876	0.021852	0.0111813	0.0256392	0.0170607	0.0259032	0.0119284	0.0121995	0.0283542	0.00721518	0.0139861	0.00736732	0.00629926	0.0137927	0.0187805	0.0123922	0.00821268	0.00689542	0.0103036	0.00570233	0.00769798	0.0104616	0.013168	0.00743122
12337					436.323	768.544	POS	0.0240196	0.0724397	0.0191114	0.0541985	0.0636894	0.0438707	0.0343719	0.0431421	0.0266135	0.0179249	0.0266069	0.0879841	0.0709905	0.0399858	0.0301502	0.0132167	0.0250328	0.0814785	0.155636	0.0789668	0.0504715	0.0752932	0.105639	0.179149	0.0654612	0.0612988	0.11025	0.0264854	0.0616662	0.0613524	0.013854	0.0843313	0.117471	0.0664247	0.0773391	0.0504134	0.0370814	0.0486077	0.0458374	0.0404776	0.0699175	0.0806239
12338					731.84	898.785	POS	14.8353	14.3727	6.90777	10.9028	9.83084	12.4268	18.4949	6.7186	13.7101	9.74594	7.6079	12.2149	6.74692	8.96064	13.022	11.007	6.08096	14.6627	27.4769	14.9037	12.0315	29.5945	19.1635	25.4	23.3334	16.7301	20.8675	13.3502	16.5352	16.6673	8.81117	31.7681	26.6315	16.3646	19.6717	15.8218	13.4843	12.7787	10.7393	14.7705	18.5518	14.7936
12340					696.004	895.758	POS	2.30726	1.17288	0.429833	0.892824	0.865231	1.27324	1.07967	0.43665	0.862715	1.07795	0.422379	1.29154	0.256974	1.61698	1.70944	1.30431	0.216285	1.25771	3.76746	1.76702	1.20042	3.60714	2.20618	2.5008	5.05631	1.08233	1.07911	2.11034	1.42104	1.34056	0.973052	6.76644	3.16389	2.05877	1.5348	0.621507	1.00719	1.03702	0.697529	1.26835	2.08065	1.23255
12341					675.962	895.738	POS	0.0316148	0.0473664	0.0187243	0.059979	0.0456635	0.0669232	0.0056579	0.0426328	0.0364865	0.0151787	0.0220109	0.0196359	0.0393853	0.0522372	0.067394	0.0184743	0.0778134	0.0768472	0.188487	0.0486035	0.0490558	0.0441762	0.0682397	0.0281072	0.140116	0.0930234	0.0568949	0.0897254	0.0169144	0.209501	0.0444338	0.186442	0.117574	0.0849214	0.155562	0.0222442	0.00921466	0.0147233	0.0279404	0.0343523	0.0760057	0.0236576
12348					499.894	814.622	POS	1.0841	2.29203	0.678718	2.40701	3.34614	0.831705	2.27613	1.30802	1.18612	0.728756	1.33787	1.98637	1.10839	1.20256	1.87065	1.02608	1.25822	3.2474	5.61157	2.75824	1.8773	2.43533	5.65833	4.67808	2.61102	3.94649	3.80172	3.15686	2.19959	2.88572	2.28928	3.82855	7.19155	2.92492	5.8209	3.67893	1.18479	1.84202	3.33317	4.19907	3.56138	1.83533
12351					106.963	760.579	POS	0.0208873	0.0128741	0.00890143	0.0158943	0.015989	0.00956437	0.0127561	0.0135145	0.0112408	0.00836803	0.0109089	0.0111184	0.0101466	0.00989148	0.0143342	0.0130454	0.00793046	0.012163	0.0171622	0.0100637	0.0123377	0.0180934	0.0173437	0.0167438	0.0132409	0.0144411	0.0136646	0.0122794	0.0129746	0.013756	0.00853472	0.0128334	0.0196587	0.0127374	0.0142683	0.0141459	0.00972378	0.00904991	0.010538	0.0203908	0.0139168	0.00974609
12353					542.79	662.571	POS	0.0291898	0.032482	0.0134178	0.0611006	0.0334451	0.0381552	0.0454384	0.0263731	0.0271888	0.0143409	0.0263846	0.076933	0.0337323	0.0400527	0.0503515	0.0230931	0.0214486	0.1017	0.264869	0.0729609	0.0516329	0.108472	0.292088	0.163234	0.105347	0.123527	0.209092	0.0357697	0.106409	0.0492042	0.043321	0.13254	0.300242	0.177755	0.17667	0.0606882	0.0541179	0.0922767	0.0722449	0.0960932	0.126268	0.0602234
12354					715.573	832.74	POS	0.29595	0.175837	0.129754	0.312066	0.355766	0.412668	0.159105	0.261845	0.110924	0.113755	0.134884	0.545855	0.340862	0.233247	0.295575	0.59464	0.113936	0.460632	1.11133	0.268661	0.321365	0.329414	0.70322	0.461343	0.898296	0.444866	0.337176	0.288068	0.37839	0.561053	0.299133	0.371331	0.99132	0.462619	1.19977	0.463299	0.134021	0.314986	0.233963	0.441388	0.490193	0.191748
12355					850.819	900.801	POS	0.013364	0.0243141	0.00822805	0.0132149	0.012574	0.0207828	0.0325358	0.0119768	0.023362	0.0129381	0.0139737	0.021763	0.0474794	0.0265322	0.0177854	0.0553649	0.0146037	0.0211603	0.0499335	0.0249393	0.0233413	0.0616774	0.036929	0.0649218	0.00463199	0.0322065	0.0824637	0.0169855	0.0274895	0.0155906	0.0149984	0.0540761	0.0509596	0.0358074	0.0259608	0.0291295	0.0329513	0.025556	0.0328913	0.0167067	0.0348386	0.0240891
12356					682.02	921.754	POS	0.0051423	0.0136986	0.00849462	0.0146851	0.0021269	0.0182225	0.00954282	6.76696e-06	0.0395792	0.0159541	0.00572284	0.00191246	0.0158194	0.0123959	0.019125	0.00725673	0.0172066	0.00819404	0.0923361	0.0263245	0.0166873	0.0399031	0.0142541	0.0184023	0.0746703	0.00598598	0.00351227	0.0322358	0.00124712	0.0540295	0.00376334	0.0409373	0.0245469	0.0172538	0.023592	0.000677038	0.00925427	0.000135068	0.00414643	0.00443489	0.0196306	0.00990305
12357					658.296	921.748	POS	0.0261593	0.0161221	0.0026023	0.0108786	0.00714494	0.0191308	0.00274784	0.0057684	0.0263159	0.00374814	0.00616406	0.00496485	0.00951146	0.00822444	0.0137979	0.00118426	0.000379758	0.0355879	0.0973278	0.0231404	0.0160451	0.0082971	0.00910121	0.00713381	0.0853959	0.0255703	0.00261356	0.0310826	0.0044617	0.0593523	0.00718739	0.0494468	0.0120919	0.0179783	0.0111914	0.0142674	0.00166242	0.00516703	0.00359835	0.0011311	0.0187753	0.0018787
12358					833.622	872.769	POS	0.0306918	0.0444496	0.0182143	0.0336683	0.0258429	0.0290737	0.0455702	0.0158749	0.0326769	0.020173	0.0177613	0.0347787	0.018152	0.0497742	0.0531919	0.145807	0.0145208	0.0401912	0.0866802	0.0456594	0.0401376	0.0869343	0.0456926	0.076768	0.0710998	0.0528476	0.0854714	0.0382965	0.0656145	0.0358532	0.0279109	0.0413	0.0930803	0.0254929	0.0566505	0.0317512	0.0782737	0.0212924	0.0267851	0.0563677	0.0535517	0.0275972
12360					538.085	786.6	POS	0.148712	0.162372	0.0728405	0.181699	0.178007	0.108773	0.151642	0.10145	0.124014	0.0590243	0.0716218	0.0899753	0.0870931	0.0921205	0.180608	0.0824014	0.121533	0.119682	0.522746	0.188022	0.142217	0.146625	0.25901	0.277513	0.228177	0.211142	0.19744	0.132747	0.128651	0.193472	0.125521	0.283175	0.437105	0.229698	0.341699	0.206622	0.102502	0.0891882	0.114842	0.14795	0.202793	0.102681
12368					420.358	734.559	POS	0.681502	0.534347	0.478444	1.18656	0.903298	0.835264	0.501859	0.62267	0.44178	0.304265	0.380705	0.818845	0.835079	0.887002	1.44814	1.94891	0.689825	1.14395	2.19623	0.71332	0.8776	0.616171	2.00149	1.18792	2.20439	1.95859	1.04994	1.43839	0.672457	3.89784	0.89178	0.648565	1.55532	0.919506	2.85336	2.85039	0.534946	0.62342	0.857532	0.974542	1.45982	0.740265
12372					721.361	897.772	POS	1.26874	2.10086	1.94739	3.02313	3.03744	1.63898	2.90916	1.76612	1.4911	0.764729	1.39591	4.73325	1.71668	4.12861	2.71033	1.99663	1.66592	4.6687	7.11768	3.72706	2.69042	4.93703	7.99153	8.80249	12.4755	4.85747	6.0594	2.96549	4.17027	2.57438	1.97714	16.8252	8.66955	4.75699	4.89988	4.71767	1.76261	2.1132	3.73639	2.66579	5.62937	2.19243
12377					759.551	852.793	POS	2.4892	2.21941	2.22874	5.11399	3.23685	3.75058	3.90727	2.28592	2.14707	1.51937	2.12367	4.94228	3.65044	3.02705	4.19874	6.11816	3.36391	3.65262	8.10773	3.76749	3.59253	4.29671	7.00365	4.48013	6.56936	5.63156	5.24758	4.03443	3.51918	8.18029	3.60592	3.23039	6.57275	4.19626	7.3702	5.80909	2.20227	2.75024	3.90363	3.46692	4.84582	4.25307
12381					759.673	850.785	POS	12.8747	12.6468	12.1769	27.8114	17.965	19.6111	20.4868	12.255	12.0316	8.08421	11.5434	25.9617	18.5362	16.767	22.7205	30.9889	17.5205	19.4314	46.5523	21.0067	19.3486	24.3361	36.8183	26.341	36.0876	29.1861	23.0325	20.4441	19.682	41.5746	20.0145	17.2976	35.7536	23.7137	42.1209	30.1635	12.7477	15.0738	19.9731	17.7176	25.8989	22.138
12382					565.591	666.603	POS	0.00895828	0.0108615	0.0109928	0.0432655	0.0113696	0.0402267	0.0451676	0.010013	0.0165335	0.0175304	0.017028	0.03364	0.0310448	0.0114195	0.0218702	0.0193475	0.0210794	0.0346549	0.0873881	0.0362601	0.0264326	0.0430053	0.0960309	0.0614953	0.115991	0.0479361	0.133133	0.0120523	0.0444563	0.048099	0.0250864	0.0707616	0.0849728	0.0410637	0.118228	0.0443598	0.0254016	0.0580826	0.0315925	0.0479445	0.0605102	0.0553532
12383					700.051	949.723	POS	0.0784528	0.186478	0.0426646	0.131675	0.281984	0.10459	0.284545	0.396341	0.179358	0.075143	0.161828	0.289194	0.0481902	0.277536	0.133769	0.247892	0.0666188	0.209845	0.322072	0.261263	0.188972	0.174152	0.375419	0.573856	0.125544	0.242563	0.367731	0.138076	0.366049	0.133502	0.162778	0.379745	0.328608	0.214846	0.172087	0.330838	0.0655678	0.27726	0.246579	0.16937	0.254977	0.122687
12384					478.788	790.536	POS	0.0327561	0.0358224	0.0298061	0.0521205	0.0296578	0.046965	0.0541357	0.0440358	0.0270774	0.0258354	0.0388338	0.0810886	0.0666149	0.069278	0.0137908	0.0666389	0.00743632	0.0459309	0.0415857	0.0501301	0.042977	0.0598031	0.0716496	0.048816	0.0504316	0.0540879	0.0860667	0.0267243	0.0528675	0.0415607	0.0454305	0.0181778	0.0537199	0.0369444	0.0465839	0.0520761	0.0318092	0.0228886	0.0287526	0.0292934	0.0451413	0.0665337
12385					747.018	881.748	POS	0.567035	0.656313	0.50988	0.629242	0.668242	0.544977	0.650541	0.584926	0.576334	0.545648	0.621875	0.556274	0.554974	0.494846	0.659059	1.73272	0.580923	0.682509	0.598942	0.709746	0.65625	0.637761	0.611804	0.66039	0.474668	0.607463	0.660181	0.594148	0.3275	0.569013	0.573063	0.473932	0.658071	0.54277	0.493123	0.445198	0.432586	0.431152	0.511935	0.591901	0.541929	0.524875
12387					91.435	522.356	POS	1.3399	2.2165	0.894739	2.35758	1.92894	1.03301	0.702784	2.27344	1.16901	0.59339	1.81521	1.78011	2.28812	0.86634	1.5942	0.777807	1.9107	1.63687	5.51299	5.82799	1.92598	2.52626	3.15204	2.48638	2.04054	1.80743	2.6122	2.71421	1.20263	4.05615	2.46038	3.57023	6.76893	3.68126	4.0992	3.24471	2.08185	2.11094	3.87417	4.90079	3.12581	0.747137
12388					467.209	756.552	POS	0.158093	0.130095	0.104805	0.162885	0.192391	0.11898	0.14271	0.127646	0.113688	0.0962817	0.103606	0.158281	0.120173	0.134789	0.13436	0.46651	0.0817225	0.0896948	0.130061	0.141834	0.14543	0.177916	0.198033	0.116616	0.153093	0.116024	0.119321	0.186912	0.133054	0.168184	0.179529	0.0949725	0.216058	0.104846	0.163789	0.0957497	0.126883	0.116611	0.10182	0.109878	0.141015	0.127477
12389					702.539	884.768	POS	0.00223405	0.0512231	0.0237438	0.0483023	0.0537595	0.0554377	0.0452516	0.045091	0.037286	0.0424505	0.0269071	0.0764023	0.00477568	0.0224375	0.0566821	0.0959619	0.0166476	0.0706458	0.111259	0.0580393	0.0472269	0.0492096	0.00222731	0.102626	0.0937204	0.0587707	0.0662001	0.0583233	0.0759899	0.0599983	0.0203721	0.116211	0.110327	0.062097	0.0959485	0.0496249	0.0323241	0.0638698	0.0499185	0.0703264	0.0651624	0.0460043
12393					430.535	760.575	POS	19.3405	18.1967	13.5646	19.7487	23.444	15.9852	20.5624	17.3117	20.063	12.2641	14.1193	18.3169	15.7305	13.9258	21.6089	33.858	17.5816	20.6536	25.1453	20.6756	19.1048	21.263	28.106	28.0063	22.5071	24.4637	24.8476	19.7437	19.766	23.0872	14.5236	21.4998	31.9146	19.3781	24.4398	17.4712	14.258	14.5335	17.8681	20.1704	21.4657	16.1345
12396					90.1806	400.342	POS	0.050217	0.0811581	0.0225322	0.0897302	0.101114	0.0584581	0.124677	0.0576995	0.071729	0.0225742	0.0542786	0.0703883	0.0685732	0.0296364	0.087372	0.0290656	0.0509416	0.0578957	0.206336	0.121238	0.0727808	0.14306	0.171717	0.181977	0.0731937	0.0727889	0.23036	0.0896101	0.0776555	0.0765279	0.0517043	0.093165	0.171049	0.101851	0.160683	0.128969	0.0700595	0.0800472	0.107505	0.119646	0.115872	0.0480276
12398					645.578	689.569	POS	0.192817	0.00653554	1.02254	0.0162452	0.00347213	0.00727227	0.00358065	0.0052054	0.00565434	0.00112916	0.00164699	0.0257587	1.12537	0.0559396	0.014278	0.0375433	0.0128202	0.00336256	0.101144	0.0160754	0.132919	0.0106545	0.0572314	0.00551241	0.170144	0.0120296	0.00394108	0.0170866	0.00260537	0.0727319	0.0159259	0.00382325	0.0260807	0.0110292	0.0934327	0.0328959	0.0532105	0.00444818	0.00578818	0.0048542	0.0317592	0.00831722
12399					765.247	881.755	POS	2.45031	1.8837	2.31822	3.09469	2.74686	2.3134	2.79744	2.58118	2.54269	2.23122	3.40939	2.34733	2.32539	2.09946	2.63356	6.22465	2.08017	2.94472	2.86462	2.99454	2.74418	2.62557	2.83684	2.25595	2.41077	2.74944	3.04679	2.52668	2.44773	2.41984	2.58088	2.69414	2.87053	1.79389	2.46027	1.7933	1.83847	2.01105	2.21693	3.18887	2.46147	2.29058
12400					388.551	808.574	POS	0.651563	1.07206	0.411303	0.889932	1.42076	0.57366	0.473082	0.852975	0.61608	0.519798	0.633452	0.761278	0.639494	0.389803	0.97604	0.587157	0.623227	1.15812	1.7643	0.975908	0.7995	0.824561	1.76572	1.8683	0.900874	1.14214	1.44664	1.0039	0.915135	1.09035	0.416715	1.60737	2.47383	0.843134	1.27041	0.86924	0.491314	0.86176	1.05012	1.11591	1.15565	0.686006
12401					652.736	736.645	POS	0.95711	0.00907238	0.502633	0.0967315	0.0333269	0.0707274	0.00974681	0.0507365	0.00618805	0.00242121	0.00528984	0.0507295	2.13311	0.139503	0.0479272	0.0431681	0.0256415	0.0649978	0.274271	0.0604875	0.229191	0.0558286	0.138504	0.0113392	0.492986	0.0663058	0.011609	0.0740982	0.0255643	0.261055	0.0601053	0.0194065	0.0987021	0.212261	0.27219	0.033286	0.0238181	0.0437891	0.0181788	0.0200318	0.102056	0.011511
12402					692.975	875.702	POS	0.0930786	0.0773437	0.0421482	0.122176	0.0780157	0.0974437	0.111729	0.0533047	0.0900659	0.0957207	0.0701537	0.0902685	0.023058	0.0918957	0.15278	0.262935	0.0378992	0.146301	0.176338	0.0705468	0.0991601	0.142903	0.142558	0.225951	0.141674	0.0753105	0.14163	0.169462	0.13693	0.128898	0.103503	0.174345	0.150537	0.161444	0.182604	0.105053	0.0906974	0.0937974	0.0948432	0.135965	0.136742	0.134486
12406					777.994	885.779	POS	0.166572	0.166869	0.140668	0.239702	0.205782	0.207143	0.221785	0.190262	0.135101	0.0957154	0.142017	0.223638	0.212696	0.188868	0.211056	0.373395	0.204209	0.260045	0.381827	0.25963	0.211349	0.220462	0.299246	0.234219	0.314407	0.259018	0.248132	0.176331	0.18318	0.324014	0.211693	0.189519	0.282357	0.25879	0.362847	0.22147	0.114528	0.149557	0.210866	0.21248	0.235427	0.173865
12408					518.924	809.644	POS	0.0189348	0.0776085	0.0450541	0.0606073	0.0678396	0.0593289	0.0728588	0.0662661	0.0821547	0.0513498	0.0609614	0.0816833	0.0606397	0.0449146	0.0756977	0.10448	0.0576221	0.0779759	0.0707815	0.0691804	0.065297	0.0766219	0.0974422	0.0733275	0.0803152	0.0786184	0.073491	0.0546202	0.0562615	0.0542327	0.0489389	0.0780525	0.0911841	0.0916546	0.0465027	0.0526701	0.0467148	0.0666028	0.0825857	0.0734605	0.0696472	0.064891
12411					758.36	857.746	POS	0.180598	0.18792	0.151095	0.18269	0.237094	0.171638	0.161209	0.213559	0.123263	0.114007	0.154467	0.223513	0.152998	0.158921	0.190937	0.768298	0.155403	0.160439	0.215656	0.169745	0.203672	0.19509	0.18647	0.145912	0.174717	0.190438	0.136247	0.257466	0.137803	0.247658	0.243562	0.102199	0.203647	0.12787	0.166719	0.163782	0.120589	0.120865	0.151464	0.146805	0.169437	0.139443
12412					707.047	849.693	POS	1.40205	0.941834	0.623059	1.37943	1.20726	1.17659	0.873936	0.763322	0.368879	0.714062	0.615524	1.35525	0.984194	1.0063	1.38806	2.15742	0.656067	1.28233	2.41827	1.19548	1.12547	1.44529	2.07197	1.61714	1.88603	1.49724	1.2432	1.41124	1.31521	1.76512	0.968897	1.60661	2.46456	1.37738	2.16577	1.05069	0.928913	1.01201	0.852404	1.35129	1.47531	1.08746
12413					758.567	855.742	POS	1.08155	0.824819	0.843625	0.984678	1.17173	0.885453	0.878252	1.17406	0.70269	0.635603	0.876817	1.1337	0.969924	0.876666	1.1058	4.34895	0.904277	0.904484	1.07357	0.821269	1.1099	0.8444	0.913885	0.774226	0.938682	1.13159	0.762347	1.57718	0.71478	1.31851	1.09898	0.656407	0.941914	0.695964	0.927713	0.871148	0.558118	0.645402	0.849321	0.879507	0.900005	0.883923
12416					555.181	903.654	POS	0.118467	0.0967651	0.12079	0.15713	0.121724	0.161626	0.144461	0.127586	0.0967643	0.149671	0.122761	0.140448	0.145126	0.188767	0.11979	0.19909	0.0974276	0.135212	0.137796	0.0937107	0.133756	0.0665589	0.152558	0.0920606	0.171383	0.147504	0.137497	0.151228	0.115908	0.180665	0.162438	0.0871707	0.121897	0.0844508	0.159655	0.120854	0.0062211	0.116492	0.0792989	0.124205	0.119897	0.132118
12417					504.405	816.587	POS	0.0802833	0.0747281	0.0819905	0.10024	0.113229	0.0739716	0.0705923	0.149086	0.082892	0.0797377	0.0638487	0.10715	0.0812291	0.0426611	0.0863879	0.0752202	0.0582911	0.0872481	0.0488404	0.0845313	0.0821079	0.097519	0.101027	0.116433	0.0684613	0.0398227	0.101169	0.0346007	0.0833592	0.083772	0.0304663	0.111585	0.05426	0.0852263	0.0232437	0.0512984	0.0358981	0.0830209	0.048702	0.0467024	0.0682404	0.0626431
12418					618.821	622.596	POS	0.0423474	0.0644504	0.0352904	0.0494439	0.055891	0.0419403	0.0437167	0.0469566	0.039032	0.0372239	0.040696	0.0466581	0.0392546	0.0513932	0.0463373	0.0253024	0.0393432	0.0483655	0.0749485	0.0602233	0.0464407	0.0572459	0.0573004	0.0612797	0.0478258	0.0536999	0.0538249	0.0458872	0.0515388	0.0469851	0.0532424	0.0446082	0.0601433	0.0544296	0.0472465	0.0436315	0.0359979	0.035572	0.0417715	0.0421047	0.0491755	0.0403144
12419					714.182	903.732	POS	0.382389	0.528586	0.160991	0.360792	0.244924	0.281766	0.34892	0.298124	0.293389	0.266826	0.168908	0.228088	0.099119	0.205127	0.321636	0.392818	0.126609	0.275091	0.672524	0.36699	0.301181	0.513324	0.306441	0.375954	0.53312	0.273159	0.329922	0.331981	0.257558	0.307496	0.241414	0.583986	0.444973	0.341222	0.327284	0.165478	0.300799	0.209588	0.182865	0.281731	0.332016	0.274971
12421					689.623	849.684	POS	0.100958	0.037245	0.0254526	0.0705158	0.0674097	0.0631058	0.0555211	0.0397213	0.0330104	0.0342237	0.0257424	0.0765215	0.0449662	0.073031	0.0813712	0.12855	0.0213178	0.0649942	0.158387	0.0654791	0.0633762	0.0906605	0.126794	0.0989266	0.145885	0.0735367	0.0455876	0.0895001	0.0711803	0.107347	0.0523064	0.103767	0.170517	0.0761819	0.158302	0.0511469	0.0411528	0.0553045	0.0369393	0.0847043	0.0884073	0.0510409
12422					718.767	858.754	POS	0.79278	0.554596	0.334694	0.617317	0.711392	0.952072	0.701779	0.497474	0.501836	0.434715	0.390135	0.985327	0.500008	0.477393	0.722703	0.945911	0.21403	0.988535	1.71293	0.754734	0.689518	1.31788	1.35481	1.49613	1.54126	0.773337	0.891157	0.570914	1.13836	0.675477	0.565825	1.54548	2.1176	1.15496	1.48911	0.60121	0.57812	0.739054	0.482507	0.923532	1.05035	0.640005
12425					935.384	850.785	POS	0.0437099	0.0362321	0.0433215	0.0994668	0.0534065	0.0750547	0.0846343	0.0469789	0.0422367	0.0238029	0.0497688	0.087911	0.0955529	0.0393433	0.0755202	0.0971656	0.0718141	0.0817234	0.104952	0.0451661	0.0648881	0.076344	0.153015	0.0804548	0.181754	0.108166	0.136109	0.0826064	0.0442653	0.269478	0.0396181	0.0599886	0.113886	0.0523307	0.0876831	0.106208	0.048909	0.0668721	0.0829797	0.0826466	0.0985955	0.117255
12428					562.01	822.659	POS	0.221506	0.155726	0.154517	0.219104	0.278971	0.172	0.190392	0.234684	0.185415	0.143294	0.160079	0.192346	0.177922	0.114543	0.240768	0.231251	0.177809	0.212423	0.183905	0.174503	0.191058	0.182354	0.25274	0.184871	0.132617	0.271949	0.199473	0.207833	0.158812	0.210219	0.127393	0.171985	0.183563	0.126291	0.0480852	0.188192	0.16694	0.158897	0.148653	0.218096	0.175735	0.146419
12429					711.611	875.708	POS	2.0171	2.21145	1.36724	2.78675	2.34995	2.12453	2.49578	1.59644	1.92484	1.71517	1.57003	2.56377	1.23262	2.25997	2.90199	4.57587	1.18818	2.81546	3.8138	2.65119	2.30811	3.119	4.21144	3.34706	2.80059	2.37275	2.99783	2.64883	2.23938	2.58673	1.83872	2.41594	4.39553	2.53127	3.37613	1.57932	1.97796	1.83944	2.00412	2.49649	2.67255	2.48248
12430					119.777	548.359	POS	0.00461475	0.0136554	0.00214172	0.0337169	0.0160831	0.0069194	0.00817357	0.0195698	0.00987132	0.00109184	0.0210838	0.0297844	0.0228737	0.00322015	0.00990233	0.00238467	0.00754559	0.00912769	0.130406	0.0897219	0.0220944	0.0296389	0.041096	0.0310013	0.0127107	0.0114216	0.0316854	0.0330466	0.0099478	0.0192373	0.0427056	0.0333389	0.14981	0.0838407	0.0620534	0.0369163	0.0285281	0.0192844	0.0674455	0.0963073	0.0442114	0.00275126
12431					729.151	877.726	POS	3.87209	4.41136	3.25052	4.64228	4.58598	3.6928	4.55165	3.54013	4.12258	3.34604	3.64411	4.00528	3.39186	3.6035	4.61178	8.42576	3.83636	4.82653	3.86385	5.23707	4.27308	4.83931	4.54602	4.96562	3.32021	4.34376	4.97113	4.48291	3.57086	3.8907	3.48541	3.74652	5.05469	4.08383	3.88457	3.42646	3.29155	3.07832	3.90596	4.43888	4.06983	4.05002
12432					711.607	877.715	POS	0.38215	0.474615	0.249838	0.515735	0.448564	0.406728	0.487349	0.273085	0.380397	0.309989	0.325559	0.474685	0.228292	0.412284	0.493873	0.840749	0.239458	0.532806	0.829143	0.496683	0.440099	0.579061	0.76068	0.762071	0.516863	0.498337	0.552091	0.475773	0.490096	0.460072	0.386254	0.46152	0.817658	0.465528	0.61294	0.366404	0.36728	0.352482	0.324624	0.47933	0.512056	0.448975
12433					802.678	881.756	POS	0.0280569	0.0578183	0.026083	0.0732371	0.0550949	0.0455948	0.0986303	0.0207872	0.0974453	0.0326009	0.0466495	0.0598229	0.0555929	0.0473483	0.0789423	0.268847	0.0638423	0.106825	0.16282	0.0849644	0.0755502	0.161838	0.16109	0.144884	0.106113	0.0993617	0.236137	0.0470252	0.0677538	0.0719428	0.0337758	0.123953	0.201002	0.13879	0.15078	0.0462204	0.0226092	0.046361	0.0652719	0.0643785	0.104699	0.123936
12437					753.89	895.764	POS	0.0356385	0.0607761	0.0230677	0.0196081	0.0457474	0.031657	0.0273613	0.0377568	0.0414601	0.0377821	0.0260854	0.023934	0.0197006	0.00721161	0.0159081	0.0363763	0.0194685	0.053626	0.0456023	0.0333525	0.032106	0.0403156	0.024121	0.059281	0.0315032	0.017345	0.0351585	0.00277842	0.0506991	0.00231282	0.0231349	0.0729975	0.0471167	0.0423524	0.0318946	0.00305214	0.034515	0.0374054	0.0140152	0.0315852	0.0316623	0.0244186
12439					711.914	870.754	POS	11.7878	9.4284	4.87692	12.7973	10.309	11.1206	12.7996	5.16956	8.69617	7.85996	5.29643	15.8759	5.28894	11.3256	15.1767	13.7478	4.21268	13.0246	30.8937	14.0104	11.1849	23.2414	27.7143	28.1699	22.6029	13.33	16.956	13.3012	15.5275	13.3531	8.36326	23.6363	33.7754	17.8978	25.5322	8.09367	10.4646	10.0354	9.29478	13.1263	17.6008	13.4762
12440					600.372	648.629	POS	0.190326	0.424441	0.28428	0.336531	0.435831	0.235845	0.440234	0.284264	0.280186	0.134664	0.218317	0.299583	0.244775	0.146034	0.34341	0.142196	0.354873	0.252261	0.491172	0.57031	0.305477	0.318271	0.426408	0.744852	0.347055	0.375114	0.958227	0.253889	0.261802	0.237567	0.123576	0.448097	0.712812	0.400924	0.403591	0.231976	0.296272	0.269332	0.179733	0.291412	0.383206	0.380164
12441					489.211	798.597	POS	0.0921065	0.0463647	0.070556	0.107306	0.112117	0.0875876	0.0916391	0.0918492	0.0989036	0.0632149	0.0705644	0.0835902	0.0943205	0.0741807	0.0998379	0.182782	0.0875808	0.164657	0.132105	0.0464716	0.0948868	0.0944699	0.122923	0.158848	0.111487	0.1228	0.137984	0.0996777	0.0961837	0.0794544	0.0956654	0.0883784	0.162714	0.0779645	0.120566	0.104025	0.0634287	0.0868295	0.0947125	0.134965	0.108057	0.0743736
12442					533.291	816.637	POS	0.204	0.405444	0.154431	0.277492	0.47803	0.166661	0.260479	0.15969	0.274607	0.0990112	0.140177	0.195818	0.117887	0.103953	0.308615	0.199788	0.208959	0.336965	0.755575	0.363635	0.260561	0.358043	0.514586	0.580456	0.301331	0.38414	0.621946	0.263181	0.217887	0.400163	0.192321	0.577649	0.794513	0.376857	0.627107	0.326595	0.170068	0.203692	0.297456	0.361256	0.398381	0.183237
12443					766.849	909.778	POS	0.298757	0.311447	0.181013	0.212751	0.235742	0.211629	0.271162	0.231054	0.263225	0.213013	0.20989	0.198198	0.192551	0.173055	0.192817	0.416535	0.16189	0.26278	0.302233	0.277138	0.240844	0.29963	0.236684	0.310154	0.236473	0.25911	0.247321	0.226253	0.270107	0.228299	0.219424	0.31887	0.25622	0.2376	0.190463	0.095884	0.205928	0.213307	0.193775	0.251979	0.236709	0.2139
12444					452.033	798.592	POS	0.15965	0.340664	0.08344	0.162881	0.411077	0.118029	0.152456	0.179379	0.140241	0.110528	0.247062	0.219134	0.182836	0.0966706	0.16672	0.136032	0.144294	0.392809	0.340919	0.175956	0.198039	0.202477	0.247022	0.392782	0.0867301	0.221634	0.326199	0.0997498	0.227356	0.0909323	0.115866	0.354865	0.338985	0.205664	0.190338	0.150906	0.0724704	0.131139	0.122698	0.180922	0.197828	0.123496
12449					698.081	773.653	POS	0.0440553	0.00164057	0.0545585	0.0182141	0.0156074	0.0182819	0.00433423	0.0158831	0.00107537	0.00107777	0.00335986	0.0158981	0.105855	0.0124366	0.0152935	0.0301292	0.00956501	0.017547	0.0635696	0.0139357	0.0231159	0.00666117	0.0344516	0.0046985	0.0717131	0.0247234	0.00488754	0.0217418	0.00587397	0.0707056	0.00985606	0.00375462	0.0350248	0.0178766	0.0648565	0.0220087	0.00173084	0.00618013	0.00688586	0.015942	0.0226091	0.00713898
12450					652.489	741.6	POS	0.628673	0.00705368	0.384815	0.0321266	0.0270975	0.0350894	0.00998736	0.0443921	0.00559447	0.00255937	0.00469258	0.0381273	1.2052	0.105438	0.0378535	0.0428094	0.0228214	0.0542958	0.159392	0.0482895	0.144816	0.0452417	0.101714	0.038043	0.297236	0.051529	0.0262786	0.0555461	0.0220861	0.157842	0.0163612	0.0160446	0.167377	0.131609	0.183678	0.0951276	0.0124934	0.0344524	0.0153362	0.0193256	0.0782801	0.010127
12451					722.389	825.693	POS	1.15114	0.620615	0.669428	1.36078	1.21668	0.983946	0.498533	0.886672	0.36953	0.335572	0.444216	0.993105	1.17914	0.924204	1.14387	2.66085	0.707972	1.01942	1.78036	1.10525	1.00256	0.945781	1.45403	0.815735	1.61481	1.21415	0.786267	1.20208	0.776359	1.95221	0.988568	0.777253	1.80087	1.03778	1.69502	1.30686	0.550038	0.743264	0.687418	1.00832	1.12404	0.709648
12454					737.76	891.742	POS	0.209667	0.256029	0.119854	0.127677	0.222137	0.194893	0.200153	0.183132	0.207561	0.185271	0.153169	0.134976	0.121138	0.0818851	0.133161	0.270414	0.0963173	0.25817	0.196877	0.181498	0.176699	0.26138	0.142613	0.241012	0.123641	0.130748	0.20748	0.110087	0.232697	0.077454	0.135241	0.305733	0.214	0.176985	0.115843	0.069991	0.176796	0.188512	0.127655	0.223651	0.171659	0.16112
12457					702.315	858.748	POS	0.059442	0.00262265	0.0170008	0.0396781	0.0500766	0.0541813	0.0358195	0.0397515	0.0243069	0.0299466	0.0182754	0.0706048	0.0304472	0.0385658	0.0481049	0.0789531	0.0131155	0.0615312	0.130802	0.0487195	0.0445973	0.0635888	0.100088	0.0876553	0.122363	0.055471	0.048782	0.0522547	0.0623574	0.0646231	0.0371918	0.108199	0.132616	0.0626164	0.114418	0.0477247	0.0249263	0.0486237	0.0444133	0.0624702	0.0705464	0.0318901
12459					767.736	958.879	POS	0.157652	0.127922	0.124736	0.132528	0.11381	0.144121	0.189958	0.0951923	0.15319	0.148533	0.204827	0.12018	0.109987	0.0873375	0.119913	0.343508	0.0935607	0.164351	0.199661	0.146701	0.148883	0.178187	0.186347	0.220752	0.205392	0.179609	0.224423	0.106416	0.158595	0.144526	0.0917618	0.233187	0.193659	0.138984	0.137555	0.099935	0.129984	0.130593	0.120244	0.175838	0.160841	0.164532
12460					797.912	986.908	POS	0.0388339	0.0786674	0.0388374	0.0603909	0.0265499	0.0355091	0.073228	0.0198607	0.0752207	0.02381	0.0376486	0.04559	0.0280911	0.0315932	0.035701	0.032454	0.0295436	0.0483103	0.149983	0.0870146	0.0498419	0.0671315	0.0617193	0.0564068	0.0969347	0.062023	0.17661	0.0383547	0.0431948	0.0595817	0.0260566	0.198823	0.0854359	0.05221	0.0408247	0.192185	0.0608202	0.0399305	0.0610115	0.0381635	0.0767062	0.0396885
12461					666.085	821.653	POS	0.077843	0.00384175	0.00776183	0.00620715	0.0086414	0.00772236	0.013428	0.00868049	0.00344052	0.00423095	0.00276713	0.00977465	0.031425	0.00724366	0.0171234	0.0135741	0.0018301	0.00673823	0.0273531	0.0098097	0.0134718	0.0128939	0.0158356	0.0106403	0.0396734	0.0145356	0.00758113	0.0144192	0.00766227	0.0147843	0.00567134	0.00944988	0.0200148	0.00876213	0.0323968	0.00291117	0.00560664	0.0050519	0.00482465	0.0164906	0.0131161	0.00313213
12462					720.089	799.679	POS	0.661921	0.110002	0.465066	0.422104	0.389549	0.333489	0.115406	0.329897	0.0482891	0.0527363	0.0937236	0.323211	0.953755	0.2737	0.394011	0.863723	0.223736	0.342634	0.737234	0.270223	0.370221	0.176805	0.535963	0.136161	0.779664	0.428057	0.153856	0.413732	0.145601	0.888715	0.28951	0.15191	0.510443	0.289494	0.72241	0.537178	0.0984938	0.193413	0.167584	0.319279	0.365172	0.214141
12463					584.23	648.629	POS	0.00790975	0.011393	0.00558159	0.00932381	0.014844	0.00914093	0.0172529	0.0118584	0.0105531	0.00409957	0.00850822	0.0103933	0.00606531	0.0045272	0.0114809	0.00539916	0.00551767	0.0109849	0.0237604	0.012462	0.0100528	0.0150813	0.0336618	0.0189531	0.0102843	0.0133369	0.0299109	0.00867603	0.0117156	0.0118259	0.00626046	0.0164288	0.0204946	0.0197951	0.0227828	0.011148	0.00724863	0.00825139	0.00730876	0.0161708	0.0152282	0.00890044
12465					678.315	894.748	POS	0.126277	0.057676	0.0217405	0.0586764	0.0630364	0.0653886	0.0541505	0.0478005	0.0376278	0.0535257	0.0307523	0.121641	0.0300022	0.141081	0.106749	0.110571	0.015166	0.0854712	0.260182	0.105358	0.0796436	0.134807	0.198696	0.184387	0.289978	0.077786	0.0662008	0.148958	0.100954	0.113005	0.0674676	0.356355	0.192649	0.108747	0.17013	0.0872492	0.0304383	0.09114	0.0561097	0.0861998	0.134803	0.0618442
12466					589.862	773.652	POS	0.0181373	0.0205194	0.0174921	0.0179974	0.0324764	0.0151311	0.0167248	0.0327984	0.0317703	0.0111054	0.0187269	0.0141769	0.0112106	0.0103096	0.0197253	0.0135753	0.0150333	0.0295374	0.0347695	0.0217893	0.0201503	0.0246328	0.0423856	0.0286383	0.0136168	0.0295882	0.0522812	0.0160055	0.0143668	0.018866	0.00928375	0.0305859	0.0394614	0.0275916	0.0139051	0.0143003	0.018529	0.0145361	0.0319915	0.0164596	0.024054	0.0167849
12469					703.719	825.686	POS	0.212615	0.0522352	0.0757693	0.123329	0.110648	0.113426	0.0579426	0.0870292	0.0378485	0.0376716	0.0434324	0.125179	0.216047	0.0911915	0.124926	0.250814	0.0564916	0.119168	0.264295	0.0872396	0.114365	0.0895357	0.207733	0.101617	0.257719	0.143403	0.0862605	0.142028	0.0790137	0.235833	0.0909201	0.0910173	0.234142	0.115622	0.285274	0.114585	0.050819	0.0787436	0.0619226	0.121916	0.136216	0.0770603
12470					701.247	799.669	POS	0.181529	0.0191715	0.0718445	0.061372	0.0602515	0.0657457	0.0311898	0.0601615	0.0113399	0.0102154	0.0170039	0.0581454	0.224361	0.045885	0.0747134	0.109661	0.0304247	0.0640386	0.170468	0.0488521	0.0708187	0.0438174	0.112395	0.0303692	0.176305	0.0796538	0.0332709	0.0784632	0.0350171	0.153607	0.0395391	0.0284411	0.116694	0.0598991	0.156398	0.0661594	0.0194005	0.0292424	0.0249785	0.0543562	0.0704214	0.0315125
12471					722.376	827.7	POS	0.180839	0.108564	0.104349	0.216662	0.196281	0.148889	0.0774029	0.140669	0.0604592	0.0518585	0.0689103	0.156155	0.201206	0.142607	0.182068	0.415486	0.112609	0.167692	0.277732	0.1752	0.159282	0.158264	0.234552	0.14361	0.266251	0.205132	0.128301	0.189984	0.115366	0.313451	0.160797	0.130578	0.281052	0.175193	0.271095	0.217406	0.0897732	0.114675	0.110726	0.168853	0.182898	0.113724
12472					735.51	867.732	POS	0.0373205	0.0567961	0.0285321	0.03047	0.0443236	0.0411602	0.0529655	0.0439977	0.0490007	0.0428685	0.0510117	0.0438397	0.0307095	0.0153408	0.0274633	0.0772455	0.0256539	0.0653703	0.0483846	0.0402246	0.0426339	0.0386444	0.0341964	0.0614871	0.0268926	0.0368186	0.0658793	0.014049	0.0494281	0.017347	0.030517	0.0359311	0.045645	0.0410945	0.0494442	0.0198456	0.0256413	0.0349946	0.0233979	0.0504073	0.0369295	0.0303354
12474					703.719	891.665	POS	0.0967311	0.014334	0.0296066	0.0475939	0.0422142	0.0455219	0.0173901	0.0287497	0.0101473	0.00978677	0.0111533	0.048589	0.0901239	0.0351794	0.0482061	0.0715351	0.015538	0.0453509	0.0945025	0.0321528	0.0417203	0.0293503	0.0844298	0.0411405	0.110839	0.0663018	0.0271207	0.0561568	0.0302692	0.107837	0.0325817	0.0306195	0.0913141	0.0373909	0.121822	0.0492397	0.0171071	0.0319929	0.019891	0.0449355	0.0542284	0.0275866
12476					94.2588	426.357	POS	0.0415518	0.126648	0.0224767	0.0821376	0.106986	0.0803656	0.165488	0.0652421	0.116896	0.0426919	0.0758285	0.0799635	0.0892902	0.0261803	0.094643	0.0307771	0.0498731	0.0803425	0.265481	0.191098	0.091698	0.180409	0.167004	0.240312	0.0510186	0.0609717	0.329045	0.112082	0.0930403	0.0804661	0.0570619	0.137228	0.179628	0.128996	0.131733	0.140309	0.118202	0.0924902	0.133722	0.180422	0.137586	0.0715623
12477					717.69	951.74	POS	0.111749	0.240225	0.0825337	0.168825	0.3347	0.134959	0.416837	0.446449	0.231006	0.0967487	0.269476	0.355131	0.107933	0.273449	0.161366	0.282505	0.117921	0.280454	0.319834	0.297976	0.236504	0.22976	0.447215	0.595208	0.145257	0.349873	0.549616	0.129546	0.441598	0.183245	0.169331	0.467722	0.453479	0.279087	0.209855	0.327915	0.0826676	0.443183	0.316532	0.244106	0.319221	0.181964
12478					691.121	920.762	POS	0.1273	0.147156	0.044256	0.130586	0.186813	0.128382	0.156072	0.204751	0.104398	0.0141741	0.0981205	0.323492	0.0591413	0.283608	0.171649	0.30424	0.042365	0.204659	0.497969	0.183743	0.170644	0.294896	0.571261	0.53574	0.266327	0.274188	0.271177	0.230422	0.318564	0.251725	0.145529	0.459167	0.542817	0.271195	0.389611	0.282094	0.0656411	0.287348	0.206092	0.209904	0.309142	0.15415
12479					678.629	920.768	POS	0.160658	0.0202352	0.0113338	0.0198989	0.186185	0.0297042	0.0201786	0.0154184	0.0174019	0.0328515	0.0165351	0.0393407	0.0693014	0.0501896	0.0461596	0.0429824	0.00827153	0.0333439	0.0605156	0.0405728	0.0460539	0.0734723	0.0509147	0.0597088	0.157894	0.0198261	0.0248925	0.0617365	0.0416553	0.0411717	0.144623	0.657742	0.0606155	0.0229351	0.0499126	0.0189635	0.0128489	0.0353727	0.01807	0.030705	0.0833189	0.0269227
12480					724.756	851.709	POS	1.25262	1.48985	1.09617	1.84272	1.90915	1.47191	1.27541	1.37274	1.22091	1.02046	1.18216	1.50171	1.33338	1.18751	1.74326	4.20066	1.33446	1.85377	2.15288	1.61525	1.60285	0.163686	2.13843	1.71186	1.76804	1.95104	2.20882	1.76681	1.44593	2.55064	0.0246242	1.51525	2.43209	0.036831	2.20527	1.77931	1.07069	1.32781	1.32796	1.848	1.54069	1.43319
12481					724.826	853.716	POS	0.223617	0.250972	0.196629	0.355505	0.350454	0.261403	0.23031	0.237292	0.211042	0.178384	0.219114	0.253255	0.227277	0.245301	0.304976	0.704195	0.236176	0.335566	0.376308	0.278069	0.283792	0.254241	0.370835	0.328377	0.294245	0.344397	0.384687	0.302903	0.252727	0.449277	0.300418	0.27746	0.473934	0.259547	0.408562	0.354175	0.188763	0.238861	0.246138	0.321618	0.318482	0.25712
12482					741.775	853.725	POS	1.02902	0.976303	0.964356	1.4879	1.31765	1.29454	1.19685	1.01145	0.975925	0.946588	1.05359	1.2869	1.25827	1.24536	1.28875	5.30144	1.28561	1.46578	1.40232	1.15702	1.39728	1.19185	1.37953	1.27168	0.65395	1.53566	1.59272	1.67662	1.13344	1.85666	1.58705	0.96954	1.4366	1.01692	1.41094	1.29547	0.878211	0.991682	1.11666	1.35498	1.28159	1.17332
12483					751.108	905.757	POS	1.53216	1.94933	1.06881	1.24637	1.55111	1.13879	1.56357	1.34555	1.40687	1.10421	1.08865	1.21665	1.00546	1.15278	1.25826	2.33433	1.02684	1.5642	1.80488	1.74425	1.40515	1.59526	1.57201	1.77491	1.20034	1.55691	1.49885	1.44697	1.40554	1.46009	1.22652	1.71731	1.78464	1.34238	1.11244	1.17723	1.00738	1.11071	1.15454	1.50084	1.40236	1.08609
12484					564.926	640.578	POS	0.0198226	0.0347144	0.0201753	0.0636624	0.026643	0.05357	0.0773089	0.0187464	0.0383409	0.0256946	0.029706	0.0515759	0.0409286	0.0171681	0.0391401	0.0214766	0.0383836	0.0669429	0.202081	0.0686197	0.047735	0.0867499	0.16551	0.16296	0.150747	0.0851024	0.285377	0.0198191	0.0812081	0.0729974	0.0335894	0.153279	0.177182	0.126787	0.161266	0.0585974	0.0428484	0.0766145	0.0563444	0.0785451	0.109238	0.0805133
12485					677.702	771.638	POS	0.0963765	0.00245934	0.0420453	0.0195242	0.0180081	0.0181402	0.00462566	0.0170108	0.00155398	0.000983152	0.0029048	0.019024	0.138478	0.0188076	0.0159743	0.0211391	0.00697648	0.0153405	0.0590526	0.0225009	0.0270463	0.0138458	0.0485711	0.00585409	0.0993797	0.0316784	0.00934371	0.0251401	0.012266	0.0671785	0.00737763	0.00698679	0.0448804	0.0322805	0.0771875	0.0139312	0.00309098	0.00549657	0.00942259	0.0155267	0.0278652	0.00538765
12487					748.821	879.741	POS	3.11728	3.56739	2.79918	3.2968	3.58185	2.916	3.53489	3.13647	3.29265	3.00933	3.32694	2.84819	2.82717	2.53078	3.44324	8.97339	3.20937	3.81283	3.10326	3.67088	3.49989	0.362052	3.32341	3.59345	2.5781	3.31977	3.5668	3.15198	2.94901	2.77005	3.04315	0.562581	3.54763	2.85806	2.56556	2.40458	2.25063	2.42702	2.83828	3.16344	2.69871	2.90913
12491					550.198	810.598	POS	0.13151	0.246574	0.104572	0.210009	0.23519	0.144737	0.178608	0.126847	0.165543	0.066427	0.13521	0.193393	0.160854	0.160835	0.264713	0.214768	0.18513	0.339299	0.741714	0.330026	0.216798	0.267082	0.337031	0.479109	0.264449	0.331762	0.366682	0.231432	0.0561061	0.253669	0.180721	0.315337	0.409837	0.0758853	0.392533	0.348534	0.124686	0.152749	0.214104	0.265704	0.266706	0.113752
12492					753.434	869.749	POS	0.0451476	0.0534964	0.0387481	0.0562093	0.0713822	0.0641987	0.0418416	0.0618019	0.0365955	0.0314003	0.0434284	0.056577	0.0627129	0.0320755	0.0437311	0.134508	0.0425612	0.0789466	0.0886629	0.0576801	0.0570853	0.0477113	0.0671337	0.0620849	0.0643873	0.0493012	0.0537845	0.0367684	0.0495117	0.0609255	0.0652117	0.0520581	0.0799856	0.0562143	0.0950821	0.0690953	0.0320828	0.0396654	0.0313303	0.0563201	0.056245	0.0354235
12493					764.256	883.764	POS	0.454536	0.491989	0.346273	0.459232	0.518409	0.415597	0.478539	0.463262	0.444931	0.428342	0.498917	0.436384	0.45015	0.367968	0.468126	1.22651	0.899385	0.549406	0.499479	0.512892	0.520516	0.446591	0.503653	0.356985	0.402316	0.485774	0.470983	0.482706	0.210683	0.447012	0.488415	0.445521	0.495052	0.316389	0.411047	0.329155	0.324967	0.360041	0.401357	0.476784	0.413444	0.402135
12494					664.051	664.642	POS	0.00574285	0.00895825	0.00538533	0.00694941	0.00819269	0.0055678	0.00727279	0.00745575	0.00623096	0.00547544	0.00584098	0.00610235	0.00529311	0.0063861	0.0067116	0.00302034	0.00588766	0.00634065	0.00871088	0.00818289	0.00648539	0.00833121	0.008268	0.00850793	0.00689396	0.00716972	0.00810103	0.00654794	0.00745125	0.00660269	0.00706254	0.00533626	0.00794626	0.00740744	0.00737909	0.00524944	0.00483529	0.00504077	0.00605566	0.00613137	0.00685883	0.00517732
12497					525.121	662.562	POS	0.00201791	0.00952406	0.00186559	0.0147803	0.0103202	0.00624417	0.0101742	0.00715038	0.00461113	0.00152211	0.00659018	0.0208466	0.00866951	0.00879686	0.00850899	0.00461868	0.00670644	0.0162563	0.0472726	0.0176487	0.0107062	0.015634	0.0618428	0.0465682	0.0199177	0.0255504	0.0534885	0.00786916	0.0209757	0.0181387	0.0125906	0.026294	0.0504106	0.0281016	0.0458489	0.0371408	0.00413255	0.018109	0.0173218	0.0156909	0.0276645	0.00875316
12500					682.02	797.653	POS	0.0860656	0.0101378	0.0211901	0.0319964	0.0270417	0.0354631	0.0271419	0.0245032	0.00718667	0.00632438	0.00701349	0.0344875	0.086467	0.0288065	0.0333493	0.0464807	0.0107732	0.0277026	0.090071	0.0298771	0.033604	0.0328593	0.0653495	0.0219222	0.104129	0.039538	0.0249084	0.0383921	0.0215683	0.0692459	0.0174104	0.019106	0.0667291	0.0391699	0.0937815	0.0266524	0.011152	0.013598	0.0154686	0.0292351	0.0394851	0.0124823
[truncated: 9,187 more rows]
[truncated: 27 more columns]

## Sheet: NEG
id	MS2 name	MS2 score	MS1 name	MS1 ppm	rt	mz	type	NC1	NC2	NC3	NC4	NC5	NC6	NC7	NC8	NC9	NC10	NC11	NC12	NC13	NC14	NC15	NC16	NC17	NC18	NC19	NC20	Mean NC	EOPE1	EOPE2	EOPE3	EOPE4	EOPE5	EOPE6	EOPE7	EOPE8	EOPE9	EOPE10	EOPE11	EOPE12	EOPE13	EOPE14	EOPE15	EOPE16	EOPE17	EOPE18	EOPE19	Mean EOPE	LOPE1
[truncated: 8,191 more rows]
[truncated: 27 more columns]
